# Supplementary material for: Proteomic Profiling of Acute Promyelocytic Leukemia Identifies Two Protein Signatures Associated with Relapse
Source: Proteomics Clin Appl. 2019 Feb 4;13(4):1800133. doi: 10.1002/prca.201800133 (PMC6635093; doi:10.1002/prca.201800133)
Supplement: Supplementary file 4 — Supporting Information [file PRCA-13-na-s004.xlsx]

## Sheet: PathwayssigAPLvsAML
Gene_set	P-value	#genes in universe	#Genes in Gene Set	#genes in comparison	#Genes in Overlap	Overlapped genes
APOPTOSIS_GO	1.7698e-10	45956	431	18	7	BCL2L1,YWHAZ,CDKN2A,ASNS,DIABLO,BCL2,ZNF346,
PROGRAMMED_CELL_DEATH	1.79857e-10	45956	432	18	7	BCL2L1,YWHAZ,CDKN2A,ASNS,DIABLO,BCL2,ZNF346,
CELL_DEVELOPMENT	1.33914e-09	45956	577	18	7	BCL2L1,YWHAZ,CDKN2A,ASNS,DIABLO,BCL2,ZNF346,
REGULATION_OF_APOPTOSIS	2.75062e-09	45956	341	18	6	BCL2L1,YWHAZ,CDKN2A,ASNS,DIABLO,BCL2,
REGULATION_OF_PROGRAMMED_CELL_DEATH	2.7991e-09	45956	342	18	6	BCL2L1,YWHAZ,CDKN2A,ASNS,DIABLO,BCL2,
REGULATION_OF_DEVELOPMENTAL_PROCESS	1.25395e-08	45956	440	18	6	BCL2L1,YWHAZ,CDKN2A,ASNS,DIABLO,BCL2,
KEGG_CHRONIC_MYELOID_LEUKEMIA	1.76244e-08	45956	73	18	4	BCL2L1,PIK3CA,PTPN11,CDKN2A,
KEGG_NEUROTROPHIN_SIGNALING_PATHWAY	1.59991e-07	45956	126	18	4	YWHAZ,PIK3CA,PTPN11,BCL2,
REACTOME_INTRINSIC_PATHWAY_FOR_APOPTOSIS	2.03469e-07	45956	30	18	3	BCL2L1,DIABLO,BCL2,
NEGATIVE_REGULATION_OF_APOPTOSIS	3.21959e-07	45956	150	18	4	BCL2L1,YWHAZ,ASNS,BCL2,
NEGATIVE_REGULATION_OF_PROGRAMMED_CELL_DEATH	3.30639e-07	45956	151	18	4	BCL2L1,YWHAZ,ASNS,BCL2,
REACTOME_IL_3_5_AND_GM_CSF_SIGNALING	6.1651e-07	45956	43	18	3	YWHAZ,PIK3CA,INPPL1,
MITOCHONDRION_ORGANIZATION_AND_BIOGENESIS	8.62986e-07	45956	48	18	3	BCL2L1,CDKN2A,BCL2,
NEGATIVE_REGULATION_OF_DEVELOPMENTAL_PROCESS	9.56138e-07	45956	197	18	4	BCL2L1,YWHAZ,ASNS,BCL2,
REACTOME_IMMUNE_SYSTEM	1.0383e-06	45956	933	18	6	BCL2L1,YWHAZ,INPPL1,PIK3CA,ATG7,BCL2,
KEGG_MTOR_SIGNALING_PATHWAY	1.1016e-06	45956	52	18	3	RPS6KB1,EIF4EBP1,PIK3CA,
SIGNAL_TRANSDUCTION	1.59867e-06	45956	1634	18	7	BCL2L1,YWHAZ,CDKN2A,PTPN11,RPS6KB1,DIABLO,KDR,
APOPTOTIC_PROGRAM	1.7024e-06	45956	60	18	3	BCL2L1,CDKN2A,DIABLO,
KEGG_ACUTE_MYELOID_LEUKEMIA	1.7024e-06	45956	60	18	3	RPS6KB1,EIF4EBP1,PIK3CA,
KEGG_PANCREATIC_CANCER	2.71658e-06	45956	70	18	3	BCL2L1,PIK3CA,CDKN2A,
REACTOME_PI3K_CASCADE	2.83574e-06	45956	71	18	3	PIK3CA,EIF4EBP1,RPS6KB1,
NEGATIVE_REGULATION_OF_CELLULAR_PROCESS	3.97923e-06	45956	646	18	5	BCL2L1,YWHAZ,CDKN2A,ASNS,BCL2,
KEGG_SMALL_CELL_LUNG_CANCER	4.71248e-06	45956	84	18	3	BCL2L1,PIK3CA,BCL2,
NEGATIVE_REGULATION_OF_BIOLOGICAL_PROCESS	4.99678e-06	45956	677	18	5	BCL2L1,YWHAZ,CDKN2A,ASNS,BCL2,
KEGG_ERBB_SIGNALING_PATHWAY	5.23837e-06	45956	87	18	3	RPS6KB1,EIF4EBP1,PIK3CA,
REACTOME_INSULIN_RECEPTOR_SIGNALLING_CASCADE	5.23837e-06	45956	87	18	3	PIK3CA,EIF4EBP1,RPS6KB1,
KEGG_APOPTOSIS	5.42192e-06	45956	88	18	3	BCL2L1,PIK3CA,BCL2,
KEGG_PATHWAYS_IN_CANCER	7.20424e-06	45956	328	18	4	BCL2L1,PIK3CA,CDKN2A,BCL2,
APOPTOTIC_MITOCHONDRIAL_CHANGES	7.95247e-06	45956	11	18	2	BCL2L1,CDKN2A,
MITOCHONDRIAL_MEMBRANE_ORGANIZATION_AND_BIOGENESIS	7.95247e-06	45956	11	18	2	BCL2L1,BCL2,
REACTOME_MTORC1_MEDIATED_SIGNALLING	7.95247e-06	45956	11	18	2	RPS6KB1,EIF4EBP1,
REACTOME_SIGNALING_BY_ILS	9.76138e-06	45956	107	18	3	YWHAZ,PIK3CA,INPPL1,
REACTOME_SIGNALING_BY_INSULIN_RECEPTOR	1.00378e-05	45956	108	18	3	PIK3CA,EIF4EBP1,RPS6KB1,
HALLMARK_UNFOLDED_PROTEIN_RESPONSE	1.14978e-05	45956	113	18	3	YWHAZ,EIF4EBP1,ASNS,
ANTI_APOPTOSIS	1.30915e-05	45956	118	18	3	BCL2L1,YWHAZ,BCL2,
REGULATION_OF_MEMBRANE_POTENTIAL	1.51679e-05	45956	15	18	2	BCL2L1,BCL2,
MEMBRANE_ORGANIZATION_AND_BIOGENESIS	1.9586e-05	45956	135	18	3	BCL2L1,ATG7,BCL2,
REACTOME_INFLAMMASOMES	1.96369e-05	45956	17	18	2	BCL2L1,BCL2,
KEGG_INSULIN_SIGNALING_PATHWAY	2.04661e-05	45956	137	18	3	RPS6KB1,EIF4EBP1,PIK3CA,
REACTOME_APOPTOSIS	2.57753e-05	45956	148	18	3	BCL2L1,DIABLO,BCL2,
KEGG_JAK_STAT_SIGNALING_PATHWAY	2.9585e-05	45956	155	18	3	BCL2L1,PIK3CA,PTPN11,
MITOCHONDRIAL_TRANSPORT	3.02936e-05	45956	21	18	2	BCL2L1,BCL2,
REGULATION_OF_MITOTIC_CELL_CYCLE	3.64796e-05	45956	23	18	2	CDKN2A,ASNS,
CASPASE_ACTIVATION	4.68285e-05	45956	26	18	2	CDKN2A,DIABLO,
REACTOME_IL_RECEPTOR_SHC_SIGNALING	5.05631e-05	45956	27	18	2	PIK3CA,INPPL1,
REACTOME_PKB_MEDIATED_EVENTS	5.84589e-05	45956	29	18	2	RPS6KB1,EIF4EBP1,
POSITIVE_REGULATION_OF_CASPASE_ACTIVITY	6.262e-05	45956	30	18	2	CDKN2A,DIABLO,
KEGG_FOCAL_ADHESION	6.40788e-05	45956	201	18	3	PIK3CA,KDR,BCL2,
REACTOME_SYNTHESIS_OF_PIPS_AT_THE_PLASMA_MEMBRANE	6.69231e-05	45956	31	18	2	PIK3CA,INPPL1,
POSITIVE_REGULATION_OF_CELLULAR_PROCESS	0.000115115	45956	668	18	4	ASNS,CDKN2A,DIABLO,ATG7,
REACTOME_IL_2_SIGNALING	0.000117741	45956	41	18	2	PIK3CA,INPPL1,
POSITIVE_REGULATION_OF_BIOLOGICAL_PROCESS	0.000144702	45956	709	18	4	ASNS,CDKN2A,DIABLO,ATG7,
REACTOME_NUCLEOTIDE_BINDING_DOMAIN_LEUCINE_RICH_REPEAT_CONTAINING_RECEPTOR_NLR_SIGNALING_PATHWAYS	0.00014844	45956	46	18	2	BCL2L1,BCL2,
REACTOME_CYTOKINE_SIGNALING_IN_IMMUNE_SYSTEM	0.000153302	45956	270	18	3	YWHAZ,PIK3CA,INPPL1,
REACTOME_PI_METABOLISM	0.000161703	45956	48	18	2	PIK3CA,INPPL1,
KEGG_AMYOTROPHIC_LATERAL_SCLEROSIS_ALS	0.000197313	45956	53	18	2	BCL2L1,BCL2,
KEGG_INOSITOL_PHOSPHATE_METABOLISM	0.000204854	45956	54	18	2	PIK3CA,INPPL1,
KEGG_NON_SMALL_CELL_LUNG_CANCER	0.000204854	45956	54	18	2	PIK3CA,CDKN2A,
POSITIVE_REGULATION_OF_HYDROLASE_ACTIVITY	0.000212535	45956	55	18	2	CDKN2A,DIABLO,
REGULATION_OF_BINDING	0.000236415	45956	58	18	2	CDKN2A,BCL2,
REGULATION_OF_MOLECULAR_FUNCTION	0.000261913	45956	324	18	3	CDKN2A,DIABLO,BCL2,
KEGG_COLORECTAL_CANCER	0.000270204	45956	62	18	2	PIK3CA,BCL2,
KEGG_GLIOMA	0.000297003	45956	65	18	2	PIK3CA,CDKN2A,
KEGG_RENAL_CELL_CARCINOMA	0.000344438	45956	70	18	2	PIK3CA,PTPN11,
KEGG_MELANOMA	0.000354339	45956	71	18	2	PIK3CA,CDKN2A,
KEGG_PHOSPHATIDYLINOSITOL_SIGNALING_SYSTEM	0.000405914	45956	76	18	2	PIK3CA,INPPL1,
KEGG_VEGF_SIGNALING_PATHWAY	0.000405914	45956	76	18	2	PIK3CA,KDR,
REGULATION_OF_HYDROLASE_ACTIVITY	0.000438509	45956	79	18	2	CDKN2A,DIABLO,
REGULATION_OF_BIOLOGICAL_QUALITY	0.000554594	45956	419	18	3	BCL2L1,CDKN2A,BCL2,
KEGG_PROSTATE_CANCER	0.000556061	45956	89	18	2	PIK3CA,BCL2,
REACTOME_SIGNALING_BY_ERBB4	0.000568567	45956	90	18	2	PIK3CA,YAP1,
KEGG_FC_GAMMA_R_MEDIATED_PHAGOCYTOSIS	0.000659914	45956	97	18	2	PIK3CA,RPS6KB1,
ORGANELLE_ORGANIZATION_AND_BIOGENESIS	0.000788005	45956	473	18	3	BCL2L1,CDKN2A,BCL2,
REACTOME_METABOLISM_OF_LIPIDS_AND_LIPOPROTEINS	0.000812318	45956	478	18	3	PIK3CA,INPPL1,YAP1,
KEGG_LEUKOCYTE_TRANSENDOTHELIAL_MIGRATION	0.000973639	45956	118	18	2	PIK3CA,PTPN11,
KEGG_CELL_CYCLE	0.00114377	45956	128	18	2	YWHAZ,CDKN2A,
REACTOME_ADAPTIVE_IMMUNE_SYSTEM	0.00114823	45956	539	18	3	YWHAZ,PIK3CA,ATG7,
ION_HOMEOSTASIS	0.00116151	45956	129	18	2	BCL2L1,BCL2,
REACTOME_DIABETES_PATHWAYS	0.0012338	45956	133	18	2	IGFBP2,ASNS,
KEGG_NATURAL_KILLER_CELL_MEDIATED_CYTOTOXICITY	0.00130821	45956	137	18	2	PIK3CA,PTPN11,
CELLULAR_HOMEOSTASIS	0.00150342	45956	147	18	2	BCL2L1,BCL2,
MITOTIC_CELL_CYCLE	0.00162683	45956	153	18	2	CDKN2A,ASNS,
CHEMICAL_HOMEOSTASIS	0.00166901	45956	155	18	2	BCL2L1,BCL2,
HALLMARK_UV_RESPONSE_UP	0.00173325	45956	158	18	2	IGFBP2,ASNS,
HALLMARK_APOPTOSIS	0.00179866	45956	161	18	2	BCL2L1,DIABLO,
POSITIVE_REGULATION_OF_CATALYTIC_ACTIVITY	0.00188768	45956	165	18	2	CDKN2A,DIABLO,
INTRACELLULAR_SIGNALING_CASCADE	0.00211101	45956	667	18	3	BCL2L1,CDKN2A,DIABLO,
REGULATION_OF_CELL_CYCLE	0.00228897	45956	182	18	2	CDKN2A,ASNS,
REACTOME_PHOSPHOLIPID_METABOLISM	0.0027003	45956	198	18	2	PIK3CA,INPPL1,
HALLMARK_IL2_STAT5_SIGNALING	0.00275399	45956	200	18	2	BCL2L1,BCL2,
HOMEOSTATIC_PROCESS	0.00294587	45956	207	18	2	BCL2L1,BCL2,
REACTOME_PLATELET_ACTIVATION_SIGNALING_AND_AGGREGATION	0.00297378	45956	208	18	2	YWHAZ,PIK3CA,
POSITIVE_REGULATION_OF_DEVELOPMENTAL_PROCESS	0.00325976	45956	218	18	2	CDKN2A,DIABLO,
CELLULAR_RESPONSE_TO_NUTRIENT_LEVELS	0.00391028	45956	10	18	1	ASNS,
CELLULAR_RESPONSE_TO_STRESS	0.00391028	45956	10	18	1	ASNS,
REACTOME_VEGF_LIGAND_RECEPTOR_INTERACTIONS	0.00391028	45956	10	18	1	KDR,
REGULATION_OF_CELL_CELL_ADHESION	0.00391028	45956	10	18	1	CDKN2A,
REGULATION_OF_CELLULAR_PH	0.00391028	45956	10	18	1	BCL2,
RESPONSE_TO_TOXIN	0.00391028	45956	10	18	1	BCL2,
CELLULAR_MONOVALENT_INORGANIC_CATION_HOMEOSTASIS	0.00430051	45956	11	18	1	BCL2,
CELLULAR_RESPONSE_TO_EXTRACELLULAR_STIMULUS	0.0046906	45956	12	18	1	ASNS,
DEFENSE_RESPONSE_TO_VIRUS	0.0046906	45956	12	18	1	BCL2,
NEGATIVE_REGULATION_OF_PHOSPHORYLATION	0.0046906	45956	12	18	1	CDKN2A,
AGING	0.00508054	45956	13	18	1	CDKN2A,
DNA_FRAGMENTATION_DURING_APOPTOSIS	0.00508054	45956	13	18	1	CDKN2A,
G2_M_TRANSITION_OF_MITOTIC_CELL_CYCLE	0.00508054	45956	13	18	1	CDKN2A,
NEGATIVE_REGULATION_OF_PHOSPHATE_METABOLIC_PROCESS	0.00508054	45956	13	18	1	CDKN2A,
REGULATION_OF_PH	0.00508054	45956	13	18	1	BCL2,
REGULATION_OF_CATALYTIC_ACTIVITY	0.00516039	45956	276	18	2	CDKN2A,DIABLO,
REACTOME_INNATE_IMMUNE_SYSTEM	0.00526973	45956	279	18	2	BCL2L1,BCL2,
INTRACELLULAR_TRANSPORT	0.00530642	45956	280	18	2	BCL2L1,BCL2,
MONOVALENT_INORGANIC_CATION_HOMEOSTASIS	0.00547034	45956	14	18	1	BCL2,
REGULATION_OF_HOMEOSTATIC_PROCESS	0.00547034	45956	14	18	1	BCL2,
NEGATIVE_REGULATION_OF_TRANSCRIPTION_FACTOR_ACTIVITY	0.00585999	45956	15	18	1	CDKN2A,
POSITIVE_REGULATION_OF_CELL_CYCLE	0.00624951	45956	16	18	1	ASNS,
REACTOME_REGULATION_OF_INSULIN_LIKE_GROWTH_FACTOR_IGF_ACTIVITY_BY_INSULIN_LIKE_GROWTH_FACTOR_BINDING_PROTEINS_IGFBPS	0.00624951	45956	16	18	1	IGFBP2,
NEGATIVE_REGULATION_OF_DNA_BINDING	0.00663887	45956	17	18	1	CDKN2A,
NEURON_APOPTOSIS	0.00663887	45956	17	18	1	BCL2,
REACTOME_ACTIVATION_OF_BH3_ONLY_PROTEINS	0.00663887	45956	17	18	1	BCL2,
REACTOME_AMINO_ACID_SYNTHESIS_AND_INTERCONVERSION_TRANSAMINATION	0.00663887	45956	17	18	1	ASNS,
REACTOME_DESTABILIZATION_OF_MRNA_BY_KSRP	0.00663887	45956	17	18	1	YWHAZ,
REACTOME_RAP1_SIGNALLING	0.00663887	45956	17	18	1	YWHAZ,
REACTOME_TIE2_SIGNALING	0.00663887	45956	17	18	1	PIK3CA,
CELL_CYCLE_GO_0007049	0.00666445	45956	315	18	2	CDKN2A,ASNS,
CELL_STRUCTURE_DISASSEMBLY_DURING_APOPTOSIS	0.00702809	45956	18	18	1	CDKN2A,
NEGATIVE_REGULATION_OF_BINDING	0.00702809	45956	18	18	1	CDKN2A,
NEGATIVE_REGULATION_OF_CELL_ADHESION	0.00702809	45956	18	18	1	CDKN2A,
REACTOME_REGULATION_OF_SIGNALING_BY_CBL	0.00702809	45956	18	18	1	PIK3CA,
REACTOME_SIGNALING_BY_CONSTITUTIVELY_ACTIVE_EGFR	0.00702809	45956	18	18	1	PIK3CA,
APOPTOTIC_NUCLEAR_CHANGES	0.00741717	45956	19	18	1	CDKN2A,
CELLULAR_RESPONSE_TO_STIMULUS	0.00741717	45956	19	18	1	ASNS,
REACTOME_SIGNALING_BY_FGFR1_FUSION_MUTANTS	0.00741717	45956	19	18	1	PIK3CA,
REACTOME_NEPHRIN_INTERACTIONS	0.00780611	45956	20	18	1	PIK3CA,
ESTABLISHMENT_OF_CELLULAR_LOCALIZATION	0.00829903	45956	353	18	2	BCL2L1,BCL2,
REACTOME_CD28_DEPENDENT_PI3K_AKT_SIGNALING	0.00858355	45956	22	18	1	PIK3CA,
REACTOME_SIGNALING_BY_HIPPO	0.00858355	45956	22	18	1	YAP1,
DNA_CATABOLIC_PROCESS	0.00897205	45956	23	18	1	CDKN2A,
KEGG_NITROGEN_METABOLISM	0.00897205	45956	23	18	1	ASNS,
CELLULAR_LOCALIZATION	0.00913019	45956	371	18	2	BCL2L1,BCL2,
PROTEIN_AMINO_ACID_LIPIDATION	0.00936041	45956	24	18	1	ATG7,
REACTOME_YAP1_AND_WWTR1_TAZ_STIMULATED_GENE_EXPRESSION	0.00936041	45956	24	18	1	YAP1,
LIPOPROTEIN_BIOSYNTHETIC_PROCESS	0.0101367	45956	26	18	1	ATG7,
REACTOME_ACTIVATION_OF_GENES_BY_ATF4	0.0101367	45956	26	18	1	ASNS,
G1_S_TRANSITION_OF_MITOTIC_CELL_CYCLE	0.0105246	45956	27	18	1	CDKN2A,
INDUCTION_OF_APOPTOSIS_BY_EXTRACELLULAR_SIGNALS	0.0105246	45956	27	18	1	DIABLO,
MEMBRANE_FUSION	0.0109124	45956	28	18	1	ATG7,
POSITIVE_REGULATION_OF_PROTEIN_MODIFICATION_PROCESS	0.0113	45956	29	18	1	ATG7,
REACTOME_PERK_REGULATED_GENE_EXPRESSION	0.0113	45956	29	18	1	ASNS,
RESPONSE_TO_NUTRIENT_LEVELS	0.0113	45956	29	18	1	ASNS,
NUCLEAR_ORGANIZATION_AND_BIOGENESIS	0.0116875	45956	30	18	1	CDKN2A,
REACTOME_SIGNALING_BY_FGFR1_MUTANTS	0.0116875	45956	30	18	1	PIK3CA,
RESPONSE_TO_ORGANIC_SUBSTANCE	0.0116875	45956	30	18	1	BCL2,
REACTOME_GPVI_MEDIATED_ACTIVATION_CASCADE	0.0120749	45956	31	18	1	PIK3CA,
HUMORAL_IMMUNE_RESPONSE	0.0124621	45956	32	18	1	BCL2,
KEGG_ALANINE_ASPARTATE_AND_GLUTAMATE_METABOLISM	0.0124621	45956	32	18	1	ASNS,
REACTOME_CD28_CO_STIMULATION	0.0124621	45956	32	18	1	PIK3CA,
CELLULAR_COMPONENT_DISASSEMBLY	0.0128492	45956	33	18	1	CDKN2A,
LIPOPROTEIN_METABOLIC_PROCESS	0.0128492	45956	33	18	1	ATG7,
RESPONSE_TO_EXTRACELLULAR_STIMULUS	0.0128492	45956	33	18	1	ASNS,
KEGG_REGULATION_OF_AUTOPHAGY	0.0136229	45956	35	18	1	ATG7,
NEGATIVE_REGULATION_OF_TRANSFERASE_ACTIVITY	0.0136229	45956	35	18	1	CDKN2A,
REACTOME_HEMOSTASIS	0.0141	45956	466	18	2	YWHAZ,PIK3CA,
REACTOME_DOWNSTREAM_TCR_SIGNALING	0.014396	45956	37	18	1	PIK3CA,
REGULATION_OF_CELL_ADHESION	0.014396	45956	37	18	1	CDKN2A,
CELL_MATRIX_ADHESION	0.0147824	45956	38	18	1	CDKN2A,
IMMUNE_EFFECTOR_PROCESS	0.0147824	45956	38	18	1	BCL2,
REACTOME_G1_PHASE	0.0147824	45956	38	18	1	CDKN2A,
REACTOME_GAB1_SIGNALOSOME	0.0147824	45956	38	18	1	PIK3CA,
REACTOME_NUCLEAR_SIGNALING_BY_ERBB4	0.0147824	45956	38	18	1	YAP1,
REACTOME_PI3K_AKT_ACTIVATION	0.0147824	45956	38	18	1	PIK3CA,
REACTOME_PI3K_EVENTS_IN_ERBB4_SIGNALING	0.0147824	45956	38	18	1	PIK3CA,
CELL_SUBSTRATE_ADHESION	0.0151686	45956	39	18	1	CDKN2A,
NEGATIVE_REGULATION_OF_GROWTH	0.0155546	45956	40	18	1	CDKN2A,
REGULATION_OF_TRANSCRIPTION_FACTOR_ACTIVITY	0.0155546	45956	40	18	1	CDKN2A,
KEGG_ALDOSTERONE_REGULATED_SODIUM_REABSORPTION	0.0163263	45956	42	18	1	PIK3CA,
KEGG_BLADDER_CANCER	0.0163263	45956	42	18	1	CDKN2A,
REGULATION_OF_CYCLIN_DEPENDENT_PROTEIN_KINASE_ACTIVITY	0.016712	45956	43	18	1	CDKN2A,
REACTOME_PI3K_EVENTS_IN_ERBB2_SIGNALING	0.0170975	45956	44	18	1	PIK3CA,
REACTOME_SIGNALING_BY_FGFR_MUTANTS	0.0170975	45956	44	18	1	PIK3CA,
REGULATION_OF_PROTEIN_MODIFICATION_PROCESS	0.0170975	45956	44	18	1	ATG7,
REGULATION_OF_CELL_GROWTH	0.017868	45956	46	18	1	CDKN2A,
KEGG_TYPE_II_DIABETES_MELLITUS	0.0182531	45956	47	18	1	PIK3CA,
REGULATION_OF_DNA_BINDING	0.0182531	45956	47	18	1	CDKN2A,
CELL_CYCLE_CHECKPOINT_GO_0000075	0.018638	45956	48	18	1	CDKN2A,
REGULATION_OF_PHOSPHORYLATION	0.0190228	45956	49	18	1	CDKN2A,
RESPONSE_TO_VIRUS	0.0194074	45956	50	18	1	BCL2,
KEGG_ENDOMETRIAL_CANCER	0.0201763	45956	52	18	1	PIK3CA,
REACTOME_TCR_SIGNALING	0.0209446	45956	54	18	1	PIK3CA,
REACTOME_PI_3K_CASCADE	0.0217123	45956	56	18	1	PIK3CA,
CELL_CYCLE_ARREST_GO_0007050	0.0220959	45956	57	18	1	CDKN2A,
REGULATION_OF_GROWTH	0.0224794	45956	58	18	1	CDKN2A,
KEGG_PATHOGENIC_ESCHERICHIA_COLI_INFECTION	0.0228628	45956	59	18	1	YWHAZ,
INTERPHASE_OF_MITOTIC_CELL_CYCLE	0.024012	45956	62	18	1	CDKN2A,
REACTOME_COSTIMULATION_BY_THE_CD28_FAMILY	0.0243948	45956	63	18	1	PIK3CA,
KEGG_ADIPOCYTOKINE_SIGNALING_PATHWAY	0.0259245	45956	67	18	1	PTPN11,
INTERPHASE	0.0263066	45956	68	18	1	CDKN2A,
KEGG_EPITHELIAL_CELL_SIGNALING_IN_HELICOBACTER_PYLORI_INFECTION	0.0263066	45956	68	18	1	PTPN11,
BIOPOLYMER_METABOLIC_PROCESS	0.0265571	45956	1684	18	3	CDKN2A,ZNF346,ATG7,
KEGG_P53_SIGNALING_PATHWAY	0.0266886	45956	69	18	1	CDKN2A,
NEGATIVE_REGULATION_OF_CATALYTIC_ACTIVITY	0.0266886	45956	69	18	1	CDKN2A,
REGULATION_OF_GENE_EXPRESSION	0.0280579	45956	673	18	2	BCL2L1,CDKN2A,
POSITIVE_REGULATION_OF_CELLULAR_PROTEIN_METABOLIC_PROCESS	0.0282149	45956	73	18	1	ATG7,
REACTOME_G_ALPHA1213_SIGNALLING_EVENTS	0.0285961	45956	74	18	1	PIK3CA,
KEGG_B_CELL_RECEPTOR_SIGNALING_PATHWAY	0.0289772	45956	75	18	1	PIK3CA,
POSITIVE_REGULATION_OF_PROTEIN_METABOLIC_PROCESS	0.0289772	45956	75	18	1	ATG7,
GROWTH	0.029739	45956	77	18	1	CDKN2A,
REACTOME_SIGNALING_BY_SCF_KIT	0.0301197	45956	78	18	1	PIK3CA,
KEGG_FC_EPSILON_RI_SIGNALING_PATHWAY	0.0305002	45956	79	18	1	PIK3CA,
NEGATIVE_REGULATION_OF_CELL_CYCLE	0.0305002	45956	79	18	1	CDKN2A,
REACTOME_UNFOLDED_PROTEIN_RESPONSE	0.0308806	45956	80	18	1	ASNS,
RESPONSE_TO_OTHER_ORGANISM	0.0320209	45956	83	18	1	BCL2,
TRANSMEMBRANE_RECEPTOR_PROTEIN_TYROSINE_KINASE_SIGNALING_PATHWAY	0.0320209	45956	83	18	1	KDR,
REACTOME_ACTIVATION_OF_THE_MRNA_UPON_BINDING_OF_THE_CAP_BINDING_COMPLEX_AND_EIFS_AND_SUBSEQUENT_BINDING_TO_43S	0.0324007	45956	84	18	1	EIF4EBP1,
REACTOME_REGULATION_OF_MRNA_STABILITY_BY_PROTEINS_THAT_BIND_AU_RICH_ELEMENTS	0.0324007	45956	84	18	1	YWHAZ,
CELL_CELL_ADHESION	0.0331599	45956	86	18	1	CDKN2A,
KEGG_PROGESTERONE_MEDIATED_OOCYTE_MATURATION	0.0331599	45956	86	18	1	PIK3CA,
KEGG_TGF_BETA_SIGNALING_PATHWAY	0.0331599	45956	86	18	1	RPS6KB1,
HALLMARK_IL6_JAK_STAT3_SIGNALING	0.0335393	45956	87	18	1	PTPN11,
REACTOME_CELL_SURFACE_INTERACTIONS_AT_THE_VASCULAR_WALL	0.0350555	45956	91	18	1	PIK3CA,
REACTOME_DOWNSTREAM_SIGNAL_TRANSDUCTION	0.0365695	45956	95	18	1	PIK3CA,
REGULATION_OF_CELLULAR_METABOLIC_PROCESS	0.0373844	45956	787	18	2	CDKN2A,ATG7,
TRANSPORT	0.0380788	45956	795	18	2	BCL2L1,BCL2,
REGULATION_OF_METABOLIC_PROCESS	0.0384279	45956	799	18	2	CDKN2A,ATG7,
REACTOME_DOWNSTREAM_SIGNALING_OF_ACTIVATED_FGFR	0.0384588	45956	100	18	1	PIK3CA,
REACTOME_SIGNALING_BY_ERBB2	0.0388362	45956	101	18	1	PIK3CA,
KEGG_TOLL_LIKE_RECEPTOR_SIGNALING_PATHWAY	0.0392135	45956	102	18	1	PIK3CA,
REACTOME_PPARA_ACTIVATES_GENE_EXPRESSION	0.0399677	45956	104	18	1	YAP1,
HALLMARK_PI3K_AKT_MTOR_SIGNALING	0.0403446	45956	105	18	1	PTPN11,
CELLULAR_CATION_HOMEOSTASIS	0.0407213	45956	106	18	1	BCL2,
KEGG_T_CELL_RECEPTOR_SIGNALING_PATHWAY	0.0414744	45956	108	18	1	PIK3CA,
CATION_HOMEOSTASIS	0.0418507	45956	109	18	1	BCL2,
REACTOME_SIGNALING_BY_EGFR_IN_CANCER	0.0418507	45956	109	18	1	PIK3CA,
REACTOME_SIGNALING_BY_FGFR	0.0429788	45956	112	18	1	PIK3CA,
KEGG_OOCYTE_MEIOSIS	0.0437302	45956	114	18	1	YWHAZ,
ESTABLISHMENT_OF_LOCALIZATION	0.0448292	45956	870	18	2	BCL2L1,BCL2,
BIOPOLYMER_CATABOLIC_PROCESS	0.0448562	45956	117	18	1	CDKN2A,
REACTOME_CELL_CELL_COMMUNICATION	0.045981	45956	120	18	1	PIK3CA,
RESPONSE_TO_BIOTIC_STIMULUS	0.045981	45956	120	18	1	BCL2,
REACTOME_SIGNALING_BY_PDGF	0.0467301	45956	122	18	1	PIK3CA,
REACTOME_SIGNALING_BY_FGFR_IN_DISEASE	0.0486006	45956	127	18	1	PIK3CA,
MACROMOLECULE_CATABOLIC_PROCESS	0.0523311	45956	137	18	1	CDKN2A,
REACTOME_MITOTIC_G1_G1_S_PHASES	0.0523311	45956	137	18	1	CDKN2A,
REACTOME_NGF_SIGNALLING_VIA_TRKA_FROM_THE_PLASMA_MEMBRANE	0.0523311	45956	137	18	1	PIK3CA,
ENZYME_LINKED_RECEPTOR_PROTEIN_SIGNALING_PATHWAY	0.0534476	45956	140	18	1	KDR,
REGULATION_OF_PROTEIN_KINASE_ACTIVITY	0.0590113	45956	155	18	1	CDKN2A,
NEGATIVE_REGULATION_OF_CELL_PROLIFERATION	0.0593811	45956	156	18	1	CDKN2A,
REGULATION_OF_KINASE_ACTIVITY	0.0597508	45956	157	18	1	CDKN2A,
REGULATION_OF_TRANSFERASE_ACTIVITY	0.0612281	45956	161	18	1	CDKN2A,
REGULATION_OF_CELLULAR_PROTEIN_METABOLIC_PROCESS	0.0615971	45956	162	18	1	ATG7,
MULTI_ORGANISM_PROCESS	0.0627032	45956	165	18	1	BCL2,
REACTOME_FATTY_ACID_TRIACYLGLYCEROL_AND_KETONE_BODY_METABOLISM	0.0638082	45956	168	18	1	YAP1,
CELL_CYCLE_PHASE	0.0645441	45956	170	18	1	CDKN2A,
REGULATION_OF_PROTEIN_METABOLIC_PROCESS	0.0656469	45956	173	18	1	ATG7,
RNA_PROCESSING	0.0656469	45956	173	18	1	ZNF346,
KEGG_ENDOCYTOSIS	0.0693143	45956	183	18	1	KDR,
REACTOME_G_ALPHA_Q_SIGNALLING_EVENTS	0.0696803	45956	184	18	1	PIK3CA,
KEGG_CHEMOKINE_SIGNALING_PATHWAY	0.0718734	45956	190	18	1	PIK3CA,
CELL_CYCLE_PROCESS	0.0729681	45956	193	18	1	CDKN2A,
HALLMARK_ALLOGRAFT_REJECTION	0.0755176	45956	200	18	1	CDKN2A,
HALLMARK_APICAL_JUNCTION	0.0755176	45956	200	18	1	INPPL1,
HALLMARK_COMPLEMENT	0.0755176	45956	200	18	1	PIK3CA,
HALLMARK_E2F_TARGETS	0.0755176	45956	200	18	1	CDKN2A,
HALLMARK_EPITHELIAL_MESENCHYMAL_TRANSITION	0.0755176	45956	200	18	1	IGFBP2,
HALLMARK_ESTROGEN_RESPONSE_EARLY	0.0755176	45956	200	18	1	BCL2,
HALLMARK_ESTROGEN_RESPONSE_LATE	0.0755176	45956	200	18	1	BCL2,
HALLMARK_HEME_METABOLISM	0.0755176	45956	200	18	1	ASNS,
HALLMARK_HYPOXIA	0.0755176	45956	200	18	1	BCL2,
HALLMARK_KRAS_SIGNALING_DN	0.0755176	45956	200	18	1	IGFBP2,
HALLMARK_MTORC1_SIGNALING	0.0755176	45956	200	18	1	ASNS,
HALLMARK_P53_PATHWAY	0.0755176	45956	200	18	1	CDKN2A,
REACTOME_METABOLISM_OF_AMINO_ACIDS_AND_DERIVATIVES	0.0755176	45956	200	18	1	ASNS,
REACTOME_GASTRIN_CREB_SIGNALLING_PATHWAY_VIA_PKC_AND_MAPK	0.0773347	45956	205	18	1	PIK3CA,
CELLULAR_CATABOLIC_PROCESS	0.0798729	45956	212	18	1	CDKN2A,
REACTOME_ANTIGEN_PROCESSING_UBIQUITINATION_PROTEASOME_DEGRADATION	0.0798729	45956	212	18	1	ATG7,
KEGG_REGULATION_OF_ACTIN_CYTOSKELETON	0.0813204	45956	216	18	1	PIK3CA,
REACTOME_SIGNALLING_BY_NGF	0.0816819	45956	217	18	1	PIK3CA,
REACTOME_TRANSLATION	0.0834875	45956	222	18	1	EIF4EBP1,
NUCLEOBASENUCLEOSIDENUCLEOTIDE_AND_NUCLEIC_ACID_METABOLIC_PROCESS	0.084174	45956	1244	18	2	CDKN2A,ZNF346,
CATABOLIC_PROCESS	0.0845693	45956	225	18	1	CDKN2A,
POSITIVE_REGULATION_OF_CELLULAR_METABOLIC_PROCESS	0.0860098	45956	229	18	1	ATG7,
IMMUNE_RESPONSE	0.0881665	45956	235	18	1	BCL2,
POSITIVE_REGULATION_OF_METABOLIC_PROCESS	0.0885254	45956	236	18	1	ATG7,
REACTOME_CLASS_I_MHC_MEDIATED_ANTIGEN_PROCESSING_PRESENTATION	0.0938942	45956	251	18	1	ATG7,
DNA_METABOLIC_PROCESS	0.0960333	45956	257	18	1	CDKN2A,
NEGATIVE_REGULATION_OF_CELLULAR_METABOLIC_PROCESS	0.0967453	45956	259	18	1	CDKN2A,
NEGATIVE_REGULATION_OF_METABOLIC_PROCESS	0.0978122	45956	262	18	1	CDKN2A,
KEGG_CYTOKINE_CYTOKINE_RECEPTOR_INTERACTION	0.0995879	45956	267	18	1	KDR,
DEFENSE_RESPONSE	0.100652	45956	270	18	1	BCL2,
REACTOME_METABOLISM_OF_MRNA	0.1056	45956	284	18	1	YWHAZ,
REGULATION_OF_CELL_PROLIFERATION	0.114024	45956	308	18	1	CDKN2A,
RESPONSE_TO_EXTERNAL_STIMULUS	0.115421	45956	312	18	1	ASNS,
PHOSPHORYLATION	0.11577	45956	313	18	1	CDKN2A,
RESPONSE_TO_CHEMICAL_STIMULUS	0.116118	45956	314	18	1	BCL2,
MACROMOLECULE_BIOSYNTHETIC_PROCESS	0.118556	45956	321	18	1	ATG7,
REACTOME_CELL_CYCLE_MITOTIC	0.119946	45956	325	18	1	CDKN2A,
REACTOME_METABOLISM_OF_RNA	0.12168	45956	330	18	1	YWHAZ,
IMMUNE_SYSTEM_PROCESS	0.122373	45956	332	18	1	BCL2,
REACTOME_GENERIC_TRANSCRIPTION_PATHWAY	0.129274	45956	352	18	1	YAP1,
REACTOME_CELL_CYCLE	0.152689	45956	421	18	1	CDKN2A,
BIOSYNTHETIC_PROCESS	0.168955	45956	470	18	1	ATG7,
RESPONSE_TO_STRESS	0.181366	45956	508	18	1	ASNS,
CELL_PROLIFERATION_GO_0008283	0.182986	45956	513	18	1	CDKN2A,
REACTOME_METABOLISM_OF_PROTEINS	0.184603	45956	518	18	1	EIF4EBP1,
REGULATION_OF_TRANSCRIPTION	0.199972	45956	566	18	1	CDKN2A,
REGULATION_OF_NUCLEOBASENUCLEOSIDENUCLEOTIDE_AND_NUCLEIC_ACID_METABOLIC_PROCESS	0.216313	45956	618	18	1	CDKN2A,
PROTEIN_MODIFICATION_PROCESS	0.220348	45956	631	18	1	ATG7,
CELL_SURFACE_RECEPTOR_LINKED_SIGNAL_TRANSDUCTION_GO_0007166	0.22344	45956	641	18	1	KDR,
BIOPOLYMER_MODIFICATION	0.226212	45956	650	18	1	ATG7,
TRANSCRIPTION	0.257277	45956	753	18	1	CDKN2A,
REACTOME_GPCR_DOWNSTREAM_SIGNALING	0.27251	45956	805	18	1	PIK3CA,
RNA_METABOLIC_PROCESS	0.282882	45956	841	18	1	ZNF346,
REACTOME_SIGNALING_BY_GPCR	0.305156	45956	920	18	1	PIK3CA,
CELLULAR_PROTEIN_METABOLIC_PROCESS	0.357888	45956	1117	18	1	ATG7,
CELLULAR_MACROMOLECULE_METABOLIC_PROCESS	0.361488	45956	1131	18	1	ATG7,
PROTEIN_METABOLIC_PROCESS	0.386653	45956	1231	18	1	ATG7,
