# Supplementary material for: Proteomic Profiling of Acute Promyelocytic Leukemia Identifies Two Protein Signatures Associated with Relapse
Source: Proteomics Clin Appl. 2019 Feb 4;13(4):1800133. doi: 10.1002/prca.201800133 (PMC6635093; doi:10.1002/prca.201800133)
Supplement: Supplementary file 5 — Supporting Information [file PRCA-13-na-s005.xlsx]

## Sheet: Sheet1
SIGNATURE S1
#pathway ID	pathway description	observed gene count	false discovery rate	matching proteins in your network (labels)
GO.0030168	platelet activation	8	8.43e-09	ACTB,AKT1,ITGB3,LCK,PRKCA,PRKCB,PTK2,SRC
GO.0048010	vascular endothelial growth factor receptor signaling pathway	7	8.43e-09	ACTB,AKT1,ITGB3,PRKCA,PRKCB,PTK2,SRC
GO.0007169	transmembrane receptor protein tyrosine kinase signaling pathway	10	1.15e-08	ACTB,AKT1,CDKN1B,ITGB3,LCK,PRKAA1,PRKCA,PRKCB,PTK2,SRC
GO.0007596	blood coagulation	9	3.43e-08	ACTB,AKT1,ITGA2,ITGB3,LCK,PRKCA,PRKCB,PTK2,SRC
GO.0002768	immune response-regulating cell surface receptor signaling pathway	8	8.48e-08	ACTB,AKT1,CDKN1B,LCK,PRKCB,PTK2,SRC,VASP
GO.0007166	cell surface receptor signaling pathway	12	1.45e-07	ACTB,BID,CDKN1B,ITGA2,ITGB3,LCK,PRKAA1,PRKCA,PRKCB,PTK2,SRC,VASP
GO.0042060	wound healing	9	1.45e-07	ACTB,AKT1,ITGA2,ITGB3,LCK,PRKCA,PRKCB,PTK2,SRC
GO.0050776	regulation of immune response	9	4.35e-07	ACTB,AKT1,CDKN1B,CTSG,LCK,PRKCB,PTK2,SRC,VASP
GO.0010632	regulation of epithelial cell migration	6	5.2e-07	AKT1,ITGB3,PRKCA,PTGS2,PTK2,SRC
GO.0009605	response to external stimulus	11	1.14e-06	ACTB,AKT1,CTSG,ITGA2,ITGB3,LCK,PRKAA1,PTGS2,PTK2,SRC,VASP
GO.0007173	epidermal growth factor receptor signaling pathway	6	2.8e-06	AKT1,CDKN1B,LCK,PRKCA,PTK2,SRC
GO.0010634	positive regulation of epithelial cell migration	5	3.12e-06	AKT1,ITGB3,PRKCA,PTGS2,SRC
GO.0010594	regulation of endothelial cell migration	5	4.34e-06	AKT1,ITGB3,PRKCA,PTGS2,PTK2
GO.0038093	Fc receptor signaling pathway	6	4.34e-06	ACTB,AKT1,CDKN1B,LCK,PTK2,SRC
GO.0032879	regulation of localization	11	6.12e-06	AKT1,BID,CDKN1B,ITGB3,LCK,PRKAA1,PRKCA,PRKCB,PTGS2,PTK2,SRC
GO.0006468	protein phosphorylation	8	8.6e-06	AKT1,CTSG,LCK,PRKAA1,PRKCA,PRKCB,PTK2,SRC
GO.0002429	immune response-activating cell surface receptor signaling pathway	6	9.38e-06	ACTB,LCK,PRKCB,PTK2,SRC,VASP
GO.0002684	positive regulation of immune system process	8	9.38e-06	ACTB,AKT1,CTSG,PRKCA,PRKCB,PTK2,SRC,VASP
GO.1901700	response to oxygen-containing compound	9	1.64e-05	AKT1,BID,CDKN1B,CTSG,PRKCA,PRKCB,PTGS2,PTK2,SRC
GO.0050778	positive regulation of immune response	7	1.7e-05	ACTB,CTSG,LCK,PRKCB,PTK2,SRC,VASP
GO.0002682	regulation of immune system process	9	1.76e-05	ACTB,AKT1,CDKN1B,CTSG,PRKCA,PRKCB,PTK2,SRC,VASP
GO.0048584	positive regulation of response to stimulus	10	1.76e-05	ACTB,AKT1,BID,CTSG,ITGB3,PRKAA1,PRKCB,PTGS2,PTK2,VASP
GO.0030335	positive regulation of cell migration	6	2.98e-05	AKT1,ITGB3,PRKCA,PTGS2,PTK2,SRC
GO.0006935	chemotaxis	7	3.19e-05	ACTB,ITGA2,ITGB3,PRKCA,PTK2,SRC,VASP
GO.0008543	fibroblast growth factor receptor signaling pathway	5	3.19e-05	AKT1,CDKN1B,LCK,PRKCA,SRC
GO.0010595	positive regulation of endothelial cell migration	4	3.19e-05	AKT1,ITGB3,PRKCA,PTGS2
GO.0007411	axon guidance	6	4.82e-05	ACTB,ITGA2,ITGB3,PTK2,SRC,VASP
GO.0010829	negative regulation of glucose transport	3	4.82e-05	PRKAA1,PRKCA,PRKCB
GO.0044344	cellular response to fibroblast growth factor stimulus	5	4.82e-05	AKT1,CDKN1B,LCK,PRKCA,SRC
GO.0046777	protein autophosphorylation	5	4.92e-05	AKT1,LCK,PRKCA,PTK2,SRC
GO.0051270	regulation of cellular component movement	7	5.82e-05	AKT1,CDKN1B,ITGB3,PRKCA,PTGS2,PTK2,SRC
GO.0007229	integrin-mediated signaling pathway	4	6.59e-05	ITGA2,ITGB3,PTK2,SRC
GO.0043434	response to peptide hormone	6	6.59e-05	AKT1,CDKN1B,LCK,PRKAA1,PTK2,SRC
GO.0043281	regulation of cysteine-type endopeptidase activity involved in apoptotic process	5	6.73e-05	AKT1,BID,CDKN1B,LCK,SRC
GO.0044093	positive regulation of molecular function	9	6.73e-05	AKT1,BID,CDKN1B,ITGB3,LCK,PRKAA1,PRKCA,PRKCB,PTK2
GO.0033993	response to lipid	7	9.08e-05	AKT1,BID,CDKN1B,CTSG,PRKAA1,PTGS2,SRC
GO.0006796	phosphate-containing compound metabolic process	9	9.78e-05	AKT1,CTSG,LCK,PRKAA1,PRKCA,PRKCB,PTGS2,PTK2,SRC
GO.0008284	positive regulation of cell proliferation	7	9.78e-05	AKT1,CDKN1B,ITGB3,PRKAA1,PRKCA,PTGS2,PTK2
GO.0051051	negative regulation of transport	6	9.78e-05	AKT1,ITGB3,PRKAA1,PRKCA,PRKCB,PTGS2
GO.1901701	cellular response to oxygen-containing compound	7	9.78e-05	AKT1,LCK,PRKCA,PRKCB,PTGS2,PTK2,SRC
GO.0016572	histone phosphorylation	3	0.00011	PRKAA1,PRKCA,PRKCB
GO.0035408	histone H3-T6 phosphorylation	2	0.00011	PRKCA,PRKCB
GO.0035556	intracellular signal transduction	9	0.00011	ACTB,BID,CDKN1B,LCK,PRKAA1,PRKCA,PRKCB,PTK2,SRC
GO.0043536	positive regulation of blood vessel endothelial cell migration	3	0.00011	AKT1,PRKCA,PTGS2
GO.0071417	cellular response to organonitrogen compound	6	0.00011	AKT1,LCK,PRKAA1,PTGS2,PTK2,SRC
GO.0009967	positive regulation of signal transduction	8	0.000122	AKT1,BID,ITGB3,PRKAA1,PRKCA,PRKCB,PTGS2,PTK2
GO.0010827	regulation of glucose transport	4	0.000123	AKT1,PRKAA1,PRKCA,PRKCB
GO.0006955	immune response	8	0.000126	ACTB,AKT1,CDKN1B,CTSG,LCK,PRKCA,PTK2,SRC
GO.0006928	movement of cell or subcellular component	8	0.00013	ACTB,ITGA2,ITGB3,LCK,PRKCA,PTGS2,SRC,VASP
GO.0009725	response to hormone	7	0.000133	AKT1,BID,CDKN1B,LCK,PTGS2,PTK2,SRC
GO.0051240	positive regulation of multicellular organismal process	8	0.000145	AKT1,ITGB3,LCK,PRKAA1,PRKCA,PRKCB,PTGS2,SRC
GO.0045834	positive regulation of lipid metabolic process	4	0.000158	AKT1,PRKAA1,PTGS2,PTK2
GO.0002376	immune system process	9	0.00018	ACTB,AKT1,CDKN1B,ITGB3,LCK,PRKCB,PTK2,SRC,VASP
GO.0006952	defense response	8	0.00019	ACTB,CDKN1B,CTSG,LCK,PRKCA,PTGS2,PTK2,SRC
GO.0043085	positive regulation of catalytic activity	8	0.0002	AKT1,BID,CDKN1B,ITGB3,LCK,PRKAA1,PRKCA,PTK2
GO.0045087	innate immune response	7	0.0002	ACTB,AKT1,CDKN1B,LCK,PRKCA,PTK2,SRC
GO.0048011	neurotrophin TRK receptor signaling pathway	5	0.0002	AKT1,CDKN1B,LCK,PRKCA,SRC
GO.0042127	regulation of cell proliferation	8	0.000246	AKT1,BID,ITGB3,LCK,PRKAA1,PTGS2,PTK2,SRC
GO.0050793	regulation of developmental process	9	0.000247	AKT1,CDKN1B,ITGB3,LCK,PRKAA1,PRKCA,PRKCB,PTGS2,SRC
GO.0042221	response to chemical	11	0.000269	ACTB,AKT1,BID,CTSG,ITGA2,ITGB3,PRKCA,PRKCB,PTK2,SRC,VASP
GO.0071375	cellular response to peptide hormone stimulus	5	0.000278	AKT1,LCK,PRKAA1,PTK2,SRC
GO.1900077	negative regulation of cellular response to insulin stimulus	3	0.000278	PRKAA1,PRKCA,PRKCB
GO.0071495	cellular response to endogenous stimulus	7	0.000308	AKT1,CDKN1B,LCK,PRKCA,PTGS2,PTK2,SRC
GO.0034405	response to fluid shear stress	3	0.000348	AKT1,PTGS2,SRC
GO.0044087	regulation of cellular component biogenesis	6	0.000375	BID,CDKN1B,PRKAA1,PRKCA,SRC,VASP
GO.0044089	positive regulation of cellular component biogenesis	5	0.000383	BID,CDKN1B,PRKCA,SRC,VASP
GO.0006979	response to oxidative stress	5	0.000385	AKT1,LCK,PRKAA1,PTGS2,SRC
GO.2001242	regulation of intrinsic apoptotic signaling pathway	4	0.000404	AKT1,BID,LCK,SRC
GO.0038083	peptidyl-tyrosine autophosphorylation	3	0.000412	LCK,PTK2,SRC
GO.0019538	protein metabolic process	11	0.000428	ACTB,BID,CDKN1B,CTSG,ITGB3,LCK,PRKAA1,PRKCA,PRKCB,PTK2,SRC
GO.0031334	positive regulation of protein complex assembly	4	0.000428	BID,CDKN1B,SRC,VASP
GO.0045862	positive regulation of proteolysis	5	0.000436	AKT1,BID,CDKN1B,LCK,PTK2
GO.0032844	regulation of homeostatic process	5	0.000445	ITGB3,LCK,PRKAA1,PTGS2,SRC
GO.0030198	extracellular matrix organization	5	0.000447	CTSG,ITGA2,ITGB3,PRKCA,PTK2
GO.0051094	positive regulation of developmental process	7	0.000449	AKT1,LCK,PRKAA1,PRKCA,PRKCB,PTGS2,SRC
GO.0009743	response to carbohydrate	4	0.000485	CDKN1B,PRKCA,PRKCB,PTGS2
GO.0034329	cell junction assembly	4	0.000523	ACTB,ITGB3,PRKCA,VASP
GO.0040011	locomotion	7	0.000665	ACTB,ITGA2,ITGB3,LCK,PRKCA,SRC,VASP
GO.0010033	response to organic substance	9	0.000725	AKT1,BID,CTSG,LCK,PRKCA,PRKCB,PTGS2,PTK2,SRC
GO.0030162	regulation of proteolysis	6	0.000774	AKT1,BID,CDKN1B,LCK,PTK2,SRC
GO.1901655	cellular response to ketone	3	0.000794	AKT1,PRKAA1,SRC
GO.0046889	positive regulation of lipid biosynthetic process	3	0.000834	AKT1,PRKAA1,PTGS2
GO.0010243	response to organonitrogen compound	6	0.000899	AKT1,CDKN1B,LCK,PTGS2,PTK2,SRC
GO.0051336	regulation of hydrolase activity	7	0.000907	AKT1,BID,CDKN1B,LCK,PRKCA,PTK2,SRC
GO.0014070	response to organic cyclic compound	6	0.000971	AKT1,BID,CDKN1B,PRKAA1,PTGS2,SRC
GO.0001934	positive regulation of protein phosphorylation	6	0.000985	AKT1,ITGB3,LCK,PRKAA1,PRKCA,PTK2
GO.0032270	positive regulation of cellular protein metabolic process	7	0.00108	AKT1,BID,CDKN1B,ITGB3,PRKAA1,PRKCA,PTK2
GO.0046324	regulation of glucose import	3	0.00109	AKT1,PRKAA1,PRKCA
GO.1902533	positive regulation of intracellular signal transduction	6	0.00109	BID,PRKAA1,PRKCA,PRKCB,PTGS2,PTK2
GO.0031295	T cell costimulation	3	0.00113	AKT1,LCK,SRC
GO.0043066	negative regulation of apoptotic process	6	0.00121	AKT1,CDKN1B,PRKAA1,PRKCA,PTK2,SRC
GO.0050730	regulation of peptidyl-tyrosine phosphorylation	4	0.00125	ITGB3,LCK,PRKCA,SRC
GO.0001938	positive regulation of endothelial cell proliferation	3	0.00135	AKT1,ITGB3,PRKCA
GO.0018193	peptidyl-amino acid modification	6	0.00135	AKT1,LCK,PRKAA1,PRKCB,PTK2,SRC
GO.0007172	signal complex assembly	2	0.00142	PTK2,SRC
GO.0007409	axonogenesis	5	0.00142	ACTB,ITGA2,ITGB3,SRC,VASP
GO.0042981	regulation of apoptotic process	7	0.00142	AKT1,LCK,PRKAA1,PRKCA,PTGS2,PTK2,SRC
GO.0009719	response to endogenous stimulus	7	0.00155	AKT1,BID,LCK,PRKCA,PTGS2,PTK2,SRC
GO.0061564	axon development	5	0.00165	ACTB,ITGA2,ITGB3,SRC,VASP
GO.0070542	response to fatty acid	3	0.00165	AKT1,PRKAA1,PTGS2
GO.0031325	positive regulation of cellular metabolic process	9	0.0017	AKT1,BID,CDKN1B,ITGB3,PRKAA1,PRKCA,PRKCB,PTGS2,PTK2
GO.0050900	leukocyte migration	4	0.00178	ITGB3,LCK,PRKCA,SRC
GO.0038096	Fc-gamma receptor signaling pathway involved in phagocytosis	3	0.00189	ACTB,PTK2,SRC
GO.0016485	protein processing	4	0.0019	BID,CDKN1B,CTSG,LCK
GO.0048667	cell morphogenesis involved in neuron differentiation	5	0.00192	ACTB,ITGA2,ITGB3,SRC,VASP
GO.0051726	regulation of cell cycle	6	0.00199	AKT1,BID,PRKAA1,PRKCA,PTGS2,SRC
GO.0007155	cell adhesion	6	0.00212	ACTB,ITGA2,ITGB3,LCK,PRKCA,PTK2
GO.0030030	cell projection organization	6	0.00236	ACTB,AKT1,ITGA2,ITGB3,SRC,VASP
GO.2000026	regulation of multicellular organismal development	7	0.00237	CDKN1B,LCK,PRKAA1,PRKCA,PRKCB,PTGS2,PTK2
GO.0048646	anatomical structure formation involved in morphogenesis	6	0.00239	ITGA2,ITGB3,PRKCA,PTGS2,PTK2,VASP
GO.0050790	regulation of catalytic activity	8	0.00242	AKT1,BID,ITGB3,LCK,PRKAA1,PRKCA,PTK2,SRC
GO.0048518	positive regulation of biological process	11	0.00253	ACTB,AKT1,BID,CTSG,ITGB3,PRKCA,PRKCB,PTGS2,PTK2,SRC,VASP
GO.0050678	regulation of epithelial cell proliferation	4	0.00261	AKT1,CDKN1B,ITGB3,PRKCA
GO.0046325	negative regulation of glucose import	2	0.00274	PRKAA1,PRKCA
GO.0048013	ephrin receptor signaling pathway	3	0.00286	ACTB,PTK2,SRC
GO.0006919	activation of cysteine-type endopeptidase activity involved in apoptotic process	3	0.00342	BID,CDKN1B,LCK
GO.0010638	positive regulation of organelle organization	5	0.00348	AKT1,BID,CDKN1B,SRC,VASP
GO.0001101	response to acid chemical	4	0.00356	AKT1,CDKN1B,PRKAA1,PTGS2
GO.0051239	regulation of multicellular organismal process	8	0.00357	AKT1,CDKN1B,ITGB3,LCK,PRKCA,PRKCB,PTGS2,SRC
GO.0050857	positive regulation of antigen receptor-mediated signaling pathway	2	0.00358	LCK,PRKCB
GO.0001525	angiogenesis	4	0.00359	ITGB3,PRKCA,PTGS2,PTK2
GO.0018105	peptidyl-serine phosphorylation	3	0.00385	AKT1,PRKAA1,PRKCA
GO.0032462	regulation of protein homooligomerization	2	0.00404	BID,SRC
GO.0097305	response to alcohol	4	0.00434	BID,CDKN1B,PRKAA1,PTGS2
GO.0048519	negative regulation of biological process	10	0.00438	AKT1,CDKN1B,CTSG,ITGB3,LCK,PRKCA,PRKCB,PTGS2,PTK2,SRC
GO.0030949	positive regulation of vascular endothelial growth factor receptor signaling pathway	2	0.00444	ITGB3,PRKCB
GO.0051049	regulation of transport	7	0.00444	AKT1,BID,ITGB3,PRKAA1,PRKCB,PTGS2,SRC
GO.0071380	cellular response to prostaglandin E stimulus	2	0.00444	AKT1,PRKAA1
GO.2000811	negative regulation of anoikis	2	0.00444	PTK2,SRC
GO.0045766	positive regulation of angiogenesis	3	0.00471	PRKCA,PRKCB,PTGS2
GO.0050851	antigen receptor-mediated signaling pathway	3	0.00482	LCK,PRKCB,VASP
GO.0048583	regulation of response to stimulus	9	0.00483	ACTB,AKT1,BID,CDKN1B,CTSG,ITGB3,PRKCB,PTGS2,VASP
GO.0045859	regulation of protein kinase activity	5	0.00485	AKT1,ITGB3,PRKAA1,PRKCA,PTK2
GO.0009416	response to light stimulus	4	0.00488	AKT1,PRKAA1,PRKCA,PTGS2
GO.0022407	regulation of cell-cell adhesion	4	0.00488	AKT1,PRKCA,PTK2,SRC
GO.0023057	negative regulation of signaling	6	0.00488	AKT1,PRKAA1,PRKCA,PRKCB,PTGS2,SRC
GO.0010648	negative regulation of cell communication	6	0.00501	AKT1,PRKAA1,PRKCA,PRKCB,PTGS2,SRC
GO.0071456	cellular response to hypoxia	3	0.00511	AKT1,PRKAA1,PTGS2
GO.0009411	response to UV	3	0.00519	AKT1,PRKAA1,PTGS2
GO.0022607	cellular component assembly	7	0.00519	ACTB,BID,ITGB3,PRKAA1,PRKCA,PTK2,SRC
GO.0044267	cellular protein metabolic process	9	0.00524	ACTB,CTSG,ITGB3,LCK,PRKAA1,PRKCA,PRKCB,PTK2,SRC
GO.0006950	response to stress	9	0.00568	ACTB,AKT1,BID,CTSG,ITGA2,ITGB3,PRKCA,PRKCB,PTK2
GO.0050995	negative regulation of lipid catabolic process	2	0.00568	AKT1,PRKAA1
GO.0071498	cellular response to fluid shear stress	2	0.00568	PTGS2,SRC
GO.0071407	cellular response to organic cyclic compound	4	0.00574	AKT1,CDKN1B,PTGS2,SRC
GO.0032355	response to estradiol	3	0.00587	BID,CDKN1B,PTGS2
GO.0016477	cell migration	5	0.0066	ITGA2,ITGB3,LCK,PRKCA,SRC
GO.0010604	positive regulation of macromolecule metabolic process	8	0.00661	AKT1,BID,CDKN1B,ITGB3,PRKAA1,PRKCA,PRKCB,PTK2
GO.0048513	organ development	8	0.00696	ACTB,BID,CDKN1B,ITGA2,LCK,PRKCA,PTGS2,PTK2
GO.0065009	regulation of molecular function	8	0.0072	AKT1,BID,ITGB3,LCK,PRKAA1,PRKCA,PRKCB,PTK2
GO.0048015	phosphatidylinositol-mediated signaling	3	0.00743	AKT1,CDKN1B,LCK
GO.1902532	negative regulation of intracellular signal transduction	4	0.0076	AKT1,PRKAA1,PRKCA,SRC
GO.0048333	mesodermal cell differentiation	2	0.00766	ITGA2,ITGB3
GO.0042592	homeostatic process	6	0.0078	ACTB,LCK,PRKAA1,PRKCA,PRKCB,SRC
GO.0044085	cellular component biogenesis	7	0.00789	ACTB,BID,ITGB3,PRKAA1,PRKCA,PTK2,SRC
GO.1902589	single-organism organelle organization	7	0.00791	BID,PRKAA1,PRKCA,PRKCB,PTK2,SRC,VASP
GO.0044403	symbiosis, encompassing mutualism through parasitism	5	0.00796	CTSG,ITGA2,ITGB3,LCK,SRC
GO.0007049	cell cycle	6	0.00812	AKT1,CDKN1B,PRKAA1,PRKCA,PRKCB,SRC
GO.0048545	response to steroid hormone	4	0.00812	BID,CDKN1B,PTGS2,SRC
GO.0048666	neuron development	5	0.00812	ACTB,ITGA2,ITGB3,SRC,VASP
GO.0048699	generation of neurons	6	0.00812	ACTB,AKT1,ITGA2,ITGB3,SRC,VASP
GO.0001890	placenta development	3	0.00826	AKT1,PTGS2,PTK2
GO.0010226	response to lithium ion	2	0.00853	CDKN1B,PTGS2
GO.0048608	reproductive structure development	4	0.00865	AKT1,PTGS2,PTK2,SRC
GO.0051674	localization of cell	5	0.00878	ITGA2,ITGB3,LCK,PRKCA,SRC
GO.0061458	reproductive system development	4	0.00889	AKT1,PTGS2,PTK2,SRC
GO.0031589	cell-substrate adhesion	3	0.00899	ITGA2,ITGB3,SRC
GO.1900740	positive regulation of protein insertion into mitochondrial membrane involved in apoptotic signaling pathway	2	0.00899	AKT1,BID
GO.0006937	regulation of muscle contraction	3	0.0094	LCK,PRKCA,PTGS2
GO.0050731	positive regulation of peptidyl-tyrosine phosphorylation	3	0.0094	ITGB3,LCK,SRC
GO.1902531	regulation of intracellular signal transduction	6	0.0094	AKT1,BID,PRKAA1,PRKCB,PTGS2,PTK2
GO.0002252	immune effector process	4	0.00941	ACTB,CTSG,PTK2,SRC
GO.0045987	positive regulation of smooth muscle contraction	2	0.00941	LCK,PTGS2
GO.2001236	regulation of extrinsic apoptotic signaling pathway	3	0.00941	AKT1,BID,SRC
GO.0045860	positive regulation of protein kinase activity	4	0.00956	AKT1,ITGB3,PRKAA1,PTK2
GO.0048878	chemical homeostasis	5	0.00956	AKT1,LCK,PRKAA1,PRKCA,PRKCB
GO.0044765	single-organism transport	8	0.00964	ACTB,BID,CDKN1B,ITGB3,LCK,PRKCB,PTK2,SRC
GO.0032369	negative regulation of lipid transport	2	0.00988	AKT1,ITGB3
GO.0006909	phagocytosis	3	0.0102	ACTB,PTK2,SRC
GO.0097193	intrinsic apoptotic signaling pathway	3	0.0102	AKT1,BID,PRKCA
GO.0061024	membrane organization	5	0.0105	ACTB,BID,PRKCA,PRKCB,SRC
GO.0043933	macromolecular complex subunit organization	7	0.0106	ACTB,BID,PRKCA,PRKCB,PTK2,SRC,VASP
GO.0001568	blood vessel development	4	0.011	AKT1,ITGB3,PRKCA,PTGS2
GO.0001893	maternal placenta development	2	0.011	AKT1,PTGS2
GO.0098602	single organism cell adhesion	4	0.011	ACTB,ITGB3,LCK,SRC
GO.0038095	Fc-epsilon receptor signaling pathway	3	0.0113	AKT1,CDKN1B,LCK
GO.0045124	regulation of bone resorption	2	0.0115	ITGB3,SRC
GO.0046627	negative regulation of insulin receptor signaling pathway	2	0.0115	PRKCA,PRKCB
GO.0050853	B cell receptor signaling pathway	2	0.0115	LCK,PRKCB
GO.0000302	response to reactive oxygen species	3	0.0121	LCK,PRKAA1,SRC
GO.0045907	positive regulation of vasoconstriction	2	0.0121	AKT1,PTGS2
GO.0048523	negative regulation of cellular process	9	0.0121	AKT1,CDKN1B,ITGB3,LCK,PRKCA,PRKCB,PTGS2,PTK2,SRC
GO.0009896	positive regulation of catabolic process	4	0.0122	AKT1,CDKN1B,PRKAA1,PTK2
GO.0065008	regulation of biological quality	8	0.0122	ACTB,BID,ITGA2,ITGB3,LCK,PRKAA1,SRC,VASP
GO.0001944	vasculature development	4	0.0126	AKT1,ITGB3,PRKCA,PTGS2
GO.0019220	regulation of phosphate metabolic process	6	0.0131	AKT1,CDKN1B,ITGB3,LCK,PRKCA,PTK2
GO.0051704	multi-organism process	7	0.0133	AKT1,CTSG,ITGA2,ITGB3,LCK,PTGS2,SRC
GO.2001235	positive regulation of apoptotic signaling pathway	3	0.0135	AKT1,BID,LCK
GO.0045429	positive regulation of nitric oxide biosynthetic process	2	0.0139	AKT1,PTGS2
GO.0070527	platelet aggregation	2	0.0139	ACTB,ITGB3
GO.0006461	protein complex assembly	5	0.0145	BID,PRKAA1,PTK2,SRC,VASP
GO.0009790	embryo development	5	0.0145	AKT1,ITGA2,ITGB3,PTK2,VASP
GO.0009888	tissue development	6	0.0145	ITGA2,ITGB3,PRKCA,PTGS2,SRC,VASP
GO.0034446	substrate adhesion-dependent cell spreading	2	0.0145	ITGB3,SRC
GO.0060416	response to growth hormone	2	0.0145	AKT1,PTK2
GO.0070271	protein complex biogenesis	5	0.0145	BID,PRKAA1,PTK2,SRC,VASP
GO.0009612	response to mechanical stimulus	3	0.015	AKT1,LCK,PTGS2
GO.0030182	neuron differentiation	5	0.0154	ACTB,ITGA2,ITGB3,SRC,VASP
GO.0022411	cellular component disassembly	4	0.0155	CTSG,PRKCA,PRKCB,PTK2
GO.0016568	chromatin modification	4	0.0175	ACTB,PRKAA1,PRKCA,PRKCB
GO.0032870	cellular response to hormone stimulus	4	0.0187	AKT1,LCK,PTK2,SRC
GO.0050801	ion homeostasis	4	0.0187	LCK,PRKAA1,PRKCA,PRKCB
GO.0007077	mitotic nuclear envelope disassembly	2	0.0193	PRKCA,PRKCB
GO.0043065	positive regulation of apoptotic process	4	0.0193	AKT1,CDKN1B,LCK,PTGS2
GO.0051893	regulation of focal adhesion assembly	2	0.0193	PTK2,SRC
GO.0090199	regulation of release of cytochrome c from mitochondria	2	0.0193	AKT1,BID
GO.0022402	cell cycle process	5	0.0195	AKT1,CDKN1B,PRKAA1,PRKCA,PRKCB
GO.0045926	negative regulation of growth	3	0.0195	CDKN1B,CTSG,PTK2
GO.0009968	negative regulation of signal transduction	5	0.0203	AKT1,PRKAA1,PRKCA,PRKCB,SRC
GO.0051179	localization	9	0.0205	ACTB,BID,CDKN1B,ITGA2,ITGB3,LCK,PRKCA,PRKCB,SRC
GO.0032386	regulation of intracellular transport	4	0.021	AKT1,BID,PTGS2,SRC
GO.0044707	single-multicellular organism process	10	0.021	ACTB,BID,CDKN1B,CTSG,ITGA2,ITGB3,LCK,PRKCB,PTGS2,SRC
GO.1903522	regulation of blood circulation	3	0.0212	AKT1,PRKCA,PTGS2
GO.0006915	apoptotic process	5	0.0215	CDKN1B,LCK,PRKCB,PTK2,SRC
GO.0048729	tissue morphogenesis	4	0.0216	ITGA2,ITGB3,SRC,VASP
GO.0048522	positive regulation of cellular process	9	0.0217	AKT1,BID,ITGB3,PRKCA,PRKCB,PTGS2,PTK2,SRC,VASP
GO.0045732	positive regulation of protein catabolic process	3	0.0223	AKT1,CDKN1B,PTK2
GO.0045600	positive regulation of fat cell differentiation	2	0.0224	AKT1,PTGS2
GO.0033043	regulation of organelle organization	5	0.0231	AKT1,BID,CDKN1B,PTK2,VASP
GO.0046718	viral entry into host cell	2	0.0231	ITGA2,ITGB3
GO.2001244	positive regulation of intrinsic apoptotic signaling pathway	2	0.0271	BID,LCK
GO.0040008	regulation of growth	4	0.0272	AKT1,CDKN1B,CTSG,PTK2
GO.0034097	response to cytokine	4	0.0273	AKT1,PRKCA,PTGS2,SRC
GO.0034110	regulation of homotypic cell-cell adhesion	3	0.0279	AKT1,PRKCA,SRC
GO.0071214	cellular response to abiotic stimulus	3	0.0279	AKT1,PRKCA,PTGS2
GO.0071363	cellular response to growth factor stimulus	4	0.0283	CDKN1B,LCK,PRKCA,PTK2
GO.0010676	positive regulation of cellular carbohydrate metabolic process	2	0.0284	AKT1,PRKAA1
GO.0001666	response to hypoxia	3	0.0297	AKT1,CDKN1B,PTGS2
GO.0071310	cellular response to organic substance	6	0.03	AKT1,LCK,PRKCB,PTGS2,PTK2,SRC
GO.0048731	system development	8	0.0302	ACTB,BID,CDKN1B,ITGA2,ITGB3,LCK,PRKCA,PTGS2
GO.0006464	cellular protein modification process	7	0.0304	CTSG,LCK,PRKAA1,PRKCA,PRKCB,PTK2,SRC
GO.0060341	regulation of cellular localization	5	0.0304	AKT1,BID,PRKCA,PTGS2,SRC
GO.0032496	response to lipopolysaccharide	3	0.0307	AKT1,CTSG,PTGS2
GO.0034109	homotypic cell-cell adhesion	3	0.0307	ACTB,ITGB3,LCK
GO.0000904	cell morphogenesis involved in differentiation	4	0.0308	ACTB,ITGA2,ITGB3,VASP
GO.0001707	mesoderm formation	2	0.0311	ITGA2,ITGB3
GO.0007165	signal transduction	9	0.0311	ACTB,CDKN1B,ITGA2,ITGB3,LCK,PRKAA1,PTK2,SRC,VASP
GO.0061180	mammary gland epithelium development	2	0.0311	AKT1,SRC
GO.0007264	small GTPase mediated signal transduction	4	0.0319	ACTB,CDKN1B,PTK2,SRC
GO.0071322	cellular response to carbohydrate stimulus	2	0.0319	PRKCA,PRKCB
GO.0006874	cellular calcium ion homeostasis	3	0.0323	LCK,PRKCA,PRKCB
GO.0008015	blood circulation	3	0.0326	CTSG,PTGS2,SRC
GO.0048332	mesoderm morphogenesis	2	0.0345	ITGA2,ITGB3
GO.0071496	cellular response to external stimulus	3	0.0353	AKT1,PRKAA1,PTGS2
GO.0044802	single-organism membrane organization	4	0.0355	AKT1,BID,PRKCA,PRKCB
GO.0042325	regulation of phosphorylation	5	0.0376	AKT1,CDKN1B,ITGB3,LCK,PTK2
GO.0016032	viral process	4	0.0394	ITGA2,ITGB3,LCK,SRC
GO.0045787	positive regulation of cell cycle	3	0.0407	AKT1,CDKN1B,PRKCA
GO.0071260	cellular response to mechanical stimulus	2	0.041	AKT1,PTGS2
GO.0031347	regulation of defense response	4	0.0423	LCK,PRKCA,PTGS2,SRC
GO.1903829	positive regulation of cellular protein localization	3	0.0427	AKT1,BID,PTGS2
GO.1903047	mitotic cell cycle process	4	0.0434	AKT1,CDKN1B,PRKCA,PRKCB
GO.0006996	organelle organization	7	0.0435	ACTB,AKT1,PRKAA1,PRKCA,PRKCB,SRC,VASP
GO.0032273	positive regulation of protein polymerization	2	0.0439	CDKN1B,VASP
GO.0070555	response to interleukin-1	2	0.0449	PRKCA,SRC
GO.0097194	execution phase of apoptosis	2	0.0458	AKT1,PTK2
GO.0044700	single organism signaling	9	0.0459	ACTB,CDKN1B,ITGA2,ITGB3,LCK,PRKAA1,PTK2,SRC,VASP
GO.0051897	positive regulation of protein kinase B signaling	2	0.0465	PTK2,SRC
GO.0045785	positive regulation of cell adhesion	3	0.0476	AKT1,PRKCA,SRC
GO.0043467	regulation of generation of precursor metabolites and energy	2	0.0486	AKT1,PRKAA1
SIGNATURE S2
#pathway ID	pathway description	observed gene count	false discovery rate	matching proteins in your network (labels)
GO.0044087	regulation of cellular component biogenesis	11	4.79e-08	BRAF,EIF2AK2,EIF4EBP1,JUN,MTOR,NCL,NPM1,PRKAA1,PTEN,RB1,STMN1
GO.0010468	regulation of gene expression	17	2.05e-06	BRAF,EIF2AK2,EIF2S1,EIF4EBP1,ERG,HNRNPK,JUN,MTOR,NPM1,NR4A1,PRKAA1,PTEN,RB1,SMAD1,SMAD4,SSBP2,WTAP
GO.0051171	regulation of nitrogen compound metabolic process	17	2.05e-06	EIF2AK2,EIF2S1,EIF4EBP1,ERG,HNRNPK,HSP90AA1,JUN,MTOR,NPM1,NR4A1,PRKAA1,PTEN,RB1,SMAD1,SMAD4,SSBP2,WTAP
GO.0007165	signal transduction	17	1.39e-05	EIF2AK2,EIF2S1,EIF4EBP1,ERG,HNRNPK,HSP90AA1,JUN,MTOR,NPM1,NR4A1,PPP2R2A,PRKAA1,PTEN,RB1,SMAD1,SMAD4,STMN1
GO.0044700	single organism signaling	17	2.59e-05	EIF2AK2,EIF2S1,EIF4EBP1,ERG,HNRNPK,HSP90AA1,JUN,MTOR,NPM1,NR4A1,PPP2R2A,PRKAA1,PTEN,RB1,SMAD1,SMAD4,STMN1
GO.0071310	cellular response to organic substance	12	2.69e-05	BRAF,EIF2AK2,EIF2S1,EIF4EBP1,HNRNPK,JUN,MTOR,NCL,NR4A1,PTEN,SMAD1,SMAD4
GO.0007154	cell communication	17	2.75e-05	EIF2AK2,EIF2S1,EIF4EBP1,ERG,HNRNPK,HSP90AA1,JUN,MTOR,NPM1,NR4A1,PPP2R2A,PRKAA1,PTEN,RB1,SMAD1,SMAD4,STMN1
GO.0006366	transcription from RNA polymerase II promoter	9	2.8e-05	HNRNPK,JUN,MTOR,NPM1,NR4A1,PRKAA1,PTEN,SMAD1,SMAD4
GO.1901698	response to nitrogen compound	9	5.43e-05	BRAF,EIF4EBP1,HNRNPK,JUN,MTOR,NPM1,PPP2R2A,PTEN,SMAD1
GO.0007167	enzyme linked receptor protein signaling pathway	9	7.36e-05	BRAF,EIF4EBP1,HSP90AA1,JUN,MTOR,NR4A1,PRKAA1,SMAD1,SMAD4
GO.0010628	positive regulation of gene expression	11	7.36e-05	BRAF,EIF2AK2,HNRNPK,JUN,MTOR,NPM1,NR4A1,PRKAA1,PTEN,SMAD1,SMAD4
GO.0031326	regulation of cellular biosynthetic process	15	7.36e-05	EIF2AK2,EIF2S1,EIF4EBP1,ERG,HNRNPK,HSP90AA1,JUN,NPM1,NR4A1,PRKAA1,PTEN,RB1,SMAD1,SMAD4,SSBP2
GO.0007049	cell cycle	10	8.41e-05	EIF4EBP1,HSP90AA1,MTOR,NPM1,PPP2R2A,PRKAA1,PTEN,RB1,STMN1,WTAP
GO.0009891	positive regulation of biosynthetic process	11	8.41e-05	EIF2AK2,HNRNPK,HSP90AA1,JUN,MTOR,NPM1,NR4A1,PRKAA1,PTEN,SMAD1,SMAD4
GO.0010467	gene expression	15	8.41e-05	EIF2AK2,EIF2S1,ERG,HNRNPK,JUN,MTOR,NPM1,NR4A1,PPP2R2A,PRKAA1,PTEN,RB1,SMAD1,SMAD4,WTAP
GO.0051173	positive regulation of nitrogen compound metabolic process	11	8.41e-05	EIF2AK2,HNRNPK,HSP90AA1,JUN,MTOR,NPM1,NR4A1,PRKAA1,PTEN,SMAD1,SMAD4
GO.0051240	positive regulation of multicellular organismal process	10	8.41e-05	BRAF,EIF2AK2,HNRNPK,JUN,NCL,NPM1,PRKAA1,RB1,SMAD1,SMAD4
GO.0006367	transcription initiation from RNA polymerase II promoter	6	8.44e-05	MTOR,NPM1,NR4A1,PRKAA1,PTEN,SMAD4
GO.0031325	positive regulation of cellular metabolic process	13	8.44e-05	BRAF,EIF2AK2,EIF2S1,HNRNPK,HSP90AA1,JUN,NPM1,NR4A1,PRKAA1,PTEN,RB1,SMAD1,SMAD4
GO.0051252	regulation of RNA metabolic process	14	8.44e-05	EIF2AK2,ERG,HNRNPK,JUN,MTOR,NPM1,NR4A1,PRKAA1,PTEN,RB1,SMAD1,SMAD4,SSBP2,WTAP
GO.0070887	cellular response to chemical stimulus	12	8.44e-05	BRAF,EIF2AK2,EIF2S1,EIF4EBP1,HNRNPK,JUN,MTOR,NCL,NR4A1,RB1,SMAD1,SMAD4
GO.0071495	cellular response to endogenous stimulus	9	8.85e-05	BRAF,EIF4EBP1,HNRNPK,JUN,MTOR,NR4A1,PTEN,SMAD1,SMAD4
GO.0022402	cell cycle process	9	0.000103	EIF4EBP1,HSP90AA1,MTOR,NPM1,PPP2R2A,PRKAA1,PTEN,RB1,STMN1
GO.0016070	RNA metabolic process	14	0.000106	EIF2AK2,ERG,HNRNPK,JUN,MTOR,NPM1,NR4A1,PPP2R2A,PRKAA1,PTEN,RB1,SMAD1,SMAD4,WTAP
GO.0042127	regulation of cell proliferation	10	0.000132	BRAF,EIF2AK2,MTOR,NPM1,NR4A1,PRKAA1,PTEN,RB1,SMAD1,SMAD4
GO.2000112	regulation of cellular macromolecule biosynthetic process	14	0.00014	EIF2AK2,EIF2S1,EIF4EBP1,ERG,HNRNPK,JUN,NPM1,NR4A1,PRKAA1,PTEN,RB1,SMAD1,SMAD4,SSBP2
GO.0006468	protein phosphorylation	8	0.000158	BRAF,EIF2AK2,EIF2S1,ERG,JUN,NPM1,PRKAA1,SMAD1
GO.0014070	response to organic cyclic compound	8	0.000158	BRAF,HNRNPK,JUN,NR4A1,PPP2R2A,PRKAA1,PTEN,SMAD1
GO.2000026	regulation of multicellular organismal development	10	0.000158	BRAF,EIF2AK2,HNRNPK,JUN,NPM1,PRKAA1,PTEN,RB1,SMAD1,SMAD4
GO.0060255	regulation of macromolecule metabolic process	16	0.000161	BRAF,EIF2AK2,EIF2S1,EIF4EBP1,ERG,HNRNPK,JUN,NPM1,NR4A1,PPP2R2A,PTEN,RB1,SMAD1,SMAD4,SSBP2,WTAP
GO.0080090	regulation of primary metabolic process	16	0.000178	BRAF,EIF2AK2,EIF2S1,EIF4EBP1,ERG,HNRNPK,JUN,NPM1,NR4A1,PPP2R2A,PTEN,RB1,SMAD1,SMAD4,SSBP2,WTAP
GO.0031323	regulation of cellular metabolic process	16	0.000292	BRAF,EIF2AK2,EIF4EBP1,ERG,HNRNPK,HSP90AA1,JUN,NPM1,NR4A1,PPP2R2A,PTEN,RB1,SMAD1,SMAD4,SSBP2,WTAP
GO.0006446	regulation of translational initiation	4	0.000293	EIF2AK2,EIF2S1,EIF4EBP1,NPM1
GO.0045935	positive regulation of nucleobase-containing compound metabolic process	10	0.000294	EIF2AK2,HNRNPK,JUN,MTOR,NPM1,NR4A1,PRKAA1,PTEN,SMAD1,SMAD4
GO.0006351	transcription, DNA-templated	12	0.000299	EIF2AK2,ERG,HNRNPK,JUN,MTOR,NPM1,NR4A1,PRKAA1,PTEN,RB1,SMAD1,SMAD4
GO.0006355	regulation of transcription, DNA-templated	13	0.000302	EIF2AK2,ERG,HNRNPK,JUN,MTOR,NPM1,NR4A1,PRKAA1,PTEN,RB1,SMAD1,SMAD4,SSBP2
GO.0031328	positive regulation of cellular biosynthetic process	10	0.000332	EIF2AK2,HNRNPK,HSP90AA1,JUN,MTOR,NPM1,NR4A1,PTEN,SMAD1,SMAD4
GO.0071363	cellular response to growth factor stimulus	7	0.000407	BRAF,JUN,MTOR,NR4A1,PTEN,SMAD1,SMAD4
GO.0006796	phosphate-containing compound metabolic process	10	0.000443	BRAF,EIF2AK2,EIF2S1,ERG,JUN,NPM1,PPP2R2A,PRKAA1,PTEN,SMAD1
GO.0051716	cellular response to stimulus	16	0.000496	BRAF,EIF4EBP1,ERG,HNRNPK,HSP90AA1,JUN,MTOR,NCL,NPM1,NR4A1,PPP2R2A,PTEN,RB1,SMAD1,SMAD4,STMN1
GO.0035556	intracellular signal transduction	10	0.000499	EIF4EBP1,JUN,MTOR,NR4A1,PRKAA1,PTEN,RB1,SMAD1,SMAD4,STMN1
GO.0045944	positive regulation of transcription from RNA polymerase II promoter	8	0.000515	HNRNPK,JUN,NCL,NPM1,NR4A1,RB1,SMAD1,SMAD4
GO.0009605	response to external stimulus	10	0.000556	EIF2AK2,HSP90AA1,MTOR,NCL,NPM1,NR4A1,PRKAA1,PTEN,SMAD4,STMN1
GO.0034249	negative regulation of cellular amide metabolic process	4	0.000556	EIF2AK2,EIF4EBP1,NPM1,PRKAA1
GO.0038093	Fc receptor signaling pathway	5	0.000556	HSP90AA1,JUN,MTOR,NR4A1,PTEN
GO.0045893	positive regulation of transcription, DNA-templated	9	0.000556	EIF2AK2,HNRNPK,JUN,MTOR,NPM1,NR4A1,PTEN,SMAD1,SMAD4
GO.0048522	positive regulation of cellular process	14	0.000556	BRAF,EIF2AK2,EIF2S1,EIF4EBP1,HNRNPK,HSP90AA1,JUN,NPM1,NR4A1,PTEN,RB1,SMAD1,SMAD4,STMN1
GO.0010033	response to organic substance	11	0.000693	EIF2S1,HNRNPK,HSP90AA1,JUN,MTOR,NCL,NPM1,NR4A1,PPP2R2A,SMAD1,SMAD4
GO.0042221	response to chemical	13	0.000705	BRAF,EIF2S1,HNRNPK,HSP90AA1,JUN,MTOR,NCL,NPM1,NR4A1,PPP2R2A,RB1,SMAD1,SMAD4
GO.0034645	cellular macromolecule biosynthetic process	13	0.000713	EIF2AK2,EIF2S1,ERG,HNRNPK,JUN,MTOR,NPM1,NR4A1,PRKAA1,PTEN,RB1,SMAD1,SMAD4
GO.0051094	positive regulation of developmental process	8	0.000845	BRAF,HNRNPK,MTOR,NPM1,PRKAA1,RB1,SMAD1,SMAD4
GO.0002761	regulation of myeloid leukocyte differentiation	4	0.000878	JUN,MTOR,NPM1,RB1
GO.0007166	cell surface receptor signaling pathway	10	0.000986	BRAF,EIF4EBP1,HSP90AA1,JUN,MTOR,NR4A1,PRKAA1,PTEN,SMAD1,SMAD4
GO.0010243	response to organonitrogen compound	7	0.000986	BRAF,EIF4EBP1,HNRNPK,JUN,MTOR,PPP2R2A,PTEN
GO.0050678	regulation of epithelial cell proliferation	5	0.000986	JUN,MTOR,NR4A1,PTEN,RB1
GO.0051130	positive regulation of cellular component organization	8	0.000986	BRAF,EIF2S1,HNRNPK,JUN,MTOR,PTEN,RB1,SMAD4
GO.0072358	cardiovascular system development	7	0.000999	JUN,MTOR,NCL,NPM1,NR4A1,SMAD1,SMAD4
GO.0072359	circulatory system development	7	0.000999	JUN,MTOR,NCL,NPM1,NR4A1,SMAD1,SMAD4
GO.0008284	positive regulation of cell proliferation	7	0.00103	JUN,MTOR,NPM1,NR4A1,PRKAA1,PTEN,SMAD4
GO.0009653	anatomical structure morphogenesis	10	0.00104	HSP90AA1,JUN,NCL,NPM1,NR4A1,PTEN,RB1,SMAD1,SMAD4,STMN1
GO.0010604	positive regulation of macromolecule metabolic process	11	0.00104	BRAF,EIF2AK2,HNRNPK,JUN,NPM1,NR4A1,PRKAA1,PTEN,RB1,SMAD1,SMAD4
GO.0045597	positive regulation of cell differentiation	7	0.00104	BRAF,HNRNPK,MTOR,NPM1,RB1,SMAD1,SMAD4
GO.0006807	nitrogen compound metabolic process	15	0.00107	EIF2AK2,EIF2S1,ERG,HNRNPK,HSP90AA1,JUN,NPM1,NR4A1,PPP2R2A,PRKAA1,PTEN,RB1,SMAD1,SMAD4,WTAP
GO.0048513	organ development	11	0.0011	EIF4EBP1,HNRNPK,JUN,MTOR,NCL,NPM1,PTEN,RB1,SMAD1,SMAD4,STMN1
GO.0001655	urogenital system development	5	0.00124	HNRNPK,NPM1,PTEN,SMAD1,SMAD4
GO.0043254	regulation of protein complex assembly	5	0.00124	EIF2AK2,EIF4EBP1,JUN,MTOR,STMN1
GO.0051128	regulation of cellular component organization	10	0.00124	BRAF,EIF2AK2,EIF2S1,EIF4EBP1,HNRNPK,JUN,NPM1,PTEN,RB1,SMAD4
GO.1901699	cellular response to nitrogen compound	6	0.00126	EIF4EBP1,HNRNPK,MTOR,NPM1,PRKAA1,SMAD1
GO.0006357	regulation of transcription from RNA polymerase II promoter	9	0.00133	ERG,HNRNPK,JUN,NCL,NPM1,NR4A1,RB1,SMAD1,SMAD4
GO.0034248	regulation of cellular amide metabolic process	5	0.00133	EIF2AK2,EIF2S1,EIF4EBP1,MTOR,PRKAA1
GO.0009725	response to hormone	7	0.00147	BRAF,EIF4EBP1,HNRNPK,JUN,MTOR,NR4A1,PTEN
GO.0090069	regulation of ribosome biogenesis	2	0.00147	NCL,PTEN
GO.0043412	macromolecule modification	11	0.0016	BRAF,EIF2AK2,EIF2S1,ERG,JUN,NPM1,PPP2R2A,PRKAA1,PTEN,SMAD1,WTAP
GO.0044772	mitotic cell cycle phase transition	5	0.00162	EIF4EBP1,HSP90AA1,PPP2R2A,PTEN,RB1
GO.1903706	regulation of hemopoiesis	5	0.00162	EIF2AK2,JUN,MTOR,NPM1,RB1
GO.0014074	response to purine-containing compound	4	0.00181	BRAF,JUN,PRKAA1,PTEN
GO.0035295	tube development	6	0.00181	EIF4EBP1,HNRNPK,NPM1,RB1,SMAD1,SMAD4
GO.0060548	negative regulation of cell death	7	0.00181	EIF2AK2,HNRNPK,JUN,NCL,PRKAA1,PTEN,SMAD4
GO.0044271	cellular nitrogen compound biosynthetic process	12	0.002	EIF2AK2,EIF2S1,ERG,HNRNPK,JUN,NPM1,NR4A1,PRKAA1,PTEN,RB1,SMAD1,SMAD4
GO.0010608	posttranscriptional regulation of gene expression	5	0.00221	EIF2AK2,EIF2S1,EIF4EBP1,MTOR,SMAD1
GO.0002682	regulation of immune system process	8	0.0023	EIF2AK2,EIF2S1,HSP90AA1,MTOR,NPM1,NR4A1,PTEN,RB1
GO.0051239	regulation of multicellular organismal process	10	0.0023	BRAF,EIF2AK2,HNRNPK,JUN,NCL,NPM1,PTEN,RB1,SMAD1,SMAD4
GO.0051726	regulation of cell cycle	7	0.0023	EIF4EBP1,JUN,MTOR,NPM1,PRKAA1,PTEN,RB1
GO.0008543	fibroblast growth factor receptor signaling pathway	4	0.00254	BRAF,MTOR,NR4A1,PTEN
GO.0034641	cellular nitrogen compound metabolic process	14	0.00271	EIF2AK2,EIF2S1,ERG,HNRNPK,JUN,NPM1,NR4A1,PPP2R2A,PRKAA1,PTEN,RB1,SMAD1,SMAD4,WTAP
GO.0051090	regulation of sequence-specific DNA binding transcription factor activity	5	0.00271	EIF2AK2,JUN,NPM1,PTEN,RB1
GO.0051247	positive regulation of protein metabolic process	8	0.00271	BRAF,EIF2AK2,HNRNPK,NPM1,PRKAA1,PTEN,RB1,SMAD4
GO.0038095	Fc-epsilon receptor signaling pathway	4	0.00277	JUN,MTOR,NR4A1,PTEN
GO.0009719	response to endogenous stimulus	8	0.00279	EIF4EBP1,HNRNPK,JUN,MTOR,NR4A1,PPP2R2A,SMAD1,SMAD4
GO.0048646	anatomical structure formation involved in morphogenesis	7	0.00279	JUN,NCL,NPM1,NR4A1,PTEN,SMAD1,SMAD4
GO.0051246	regulation of protein metabolic process	10	0.00279	BRAF,EIF2AK2,EIF2S1,EIF4EBP1,HNRNPK,JUN,PPP2R2A,PTEN,RB1,SMAD4
GO.0008285	negative regulation of cell proliferation	6	0.00296	EIF2AK2,JUN,NPM1,RB1,SMAD1,SMAD4
GO.0048584	positive regulation of response to stimulus	9	0.00298	BRAF,EIF2AK2,EIF2S1,HSP90AA1,JUN,MTOR,NPM1,PRKAA1,SMAD4
GO.0006139	nucleobase-containing compound metabolic process	13	0.00319	EIF2AK2,ERG,HNRNPK,JUN,NPM1,NR4A1,PPP2R2A,PRKAA1,PTEN,RB1,SMAD1,SMAD4,WTAP
GO.0007183	SMAD protein complex assembly	2	0.00319	SMAD1,SMAD4
GO.0045792	negative regulation of cell size	2	0.00319	MTOR,PTEN
GO.0044344	cellular response to fibroblast growth factor stimulus	4	0.00357	BRAF,MTOR,NR4A1,PTEN
GO.0045595	regulation of cell differentiation	8	0.00357	BRAF,EIF2AK2,HNRNPK,NPM1,PTEN,RB1,SMAD1,SMAD4
GO.0045859	regulation of protein kinase activity	6	0.00357	EIF2AK2,MTOR,NPM1,PRKAA1,PTEN,RB1
GO.0007169	transmembrane receptor protein tyrosine kinase signaling pathway	6	0.00379	BRAF,EIF4EBP1,HSP90AA1,MTOR,NR4A1,PRKAA1
GO.0007399	nervous system development	9	0.00379	BRAF,HNRNPK,HSP90AA1,JUN,NPM1,PTEN,RB1,SMAD1,SMAD4
GO.0045842	positive regulation of mitotic metaphase/anaphase transition	2	0.00379	PTEN,RB1
GO.0048732	gland development	5	0.00381	HNRNPK,JUN,NCL,PTEN,SMAD4
GO.0060322	head development	6	0.00383	BRAF,HNRNPK,NPM1,PTEN,SMAD1,STMN1
GO.0001938	positive regulation of endothelial cell proliferation	3	0.00384	JUN,MTOR,NR4A1
GO.0019220	regulation of phosphate metabolic process	8	0.00389	BRAF,EIF2AK2,JUN,NPM1,PPP2R2A,PTEN,RB1,SMAD4
GO.0040007	growth	5	0.00389	MTOR,NPM1,PTEN,SMAD1,SMAD4
GO.0018130	heterocycle biosynthetic process	11	0.00403	EIF2AK2,ERG,HNRNPK,JUN,NPM1,NR4A1,PRKAA1,PTEN,RB1,SMAD1,SMAD4
GO.0080135	regulation of cellular response to stress	6	0.00427	BRAF,EIF2AK2,EIF2S1,HSP90AA1,NPM1,PTEN
GO.0043434	response to peptide hormone	5	0.00431	BRAF,EIF4EBP1,HNRNPK,MTOR,PRKAA1
GO.0035265	organ growth	3	0.00451	NPM1,PTEN,SMAD1
GO.0006464	cellular protein modification process	10	0.00471	BRAF,EIF2AK2,EIF2S1,ERG,JUN,NPM1,PPP2R2A,PRKAA1,PTEN,SMAD1
GO.1903047	mitotic cell cycle process	6	0.00471	EIF4EBP1,HSP90AA1,PPP2R2A,PTEN,RB1,STMN1
GO.0032869	cellular response to insulin stimulus	4	0.00477	EIF4EBP1,HNRNPK,MTOR,PRKAA1
GO.0050793	regulation of developmental process	9	0.00477	BRAF,EIF2AK2,HNRNPK,NPM1,PRKAA1,PTEN,RB1,SMAD1,SMAD4
GO.0010647	positive regulation of cell communication	8	0.0048	BRAF,EIF2AK2,EIF2S1,HNRNPK,MTOR,PRKAA1,PTEN,SMAD4
GO.0031399	regulation of protein modification process	8	0.00499	BRAF,EIF2AK2,JUN,NPM1,PPP2R2A,PTEN,RB1,SMAD4
GO.0048609	multicellular organismal reproductive process	6	0.00502	HNRNPK,MTOR,NCL,NPM1,PTEN,SMAD1
GO.0065009	regulation of molecular function	10	0.00502	EIF2AK2,HSP90AA1,JUN,MTOR,NPM1,PPP2R2A,PRKAA1,PTEN,RB1,SMAD4
GO.0007507	heart development	5	0.00506	JUN,MTOR,NPM1,SMAD1,SMAD4
GO.1901362	organic cyclic compound biosynthetic process	11	0.00513	EIF2AK2,ERG,HNRNPK,JUN,NPM1,NR4A1,PRKAA1,PTEN,RB1,SMAD1,SMAD4
GO.0045786	negative regulation of cell cycle	5	0.00517	MTOR,NPM1,PRKAA1,PTEN,RB1
GO.0032504	multicellular organism reproduction	6	0.00556	HNRNPK,MTOR,NCL,NPM1,PTEN,SMAD1
GO.0043558	regulation of translational initiation in response to stress	2	0.00571	EIF2AK2,EIF2S1
GO.0001932	regulation of protein phosphorylation	7	0.00591	BRAF,EIF2AK2,JUN,NPM1,PTEN,RB1,SMAD4
GO.0033993	response to lipid	6	0.00591	JUN,NCL,NPM1,NR4A1,PRKAA1,PTEN
GO.0060341	regulation of cellular localization	7	0.00615	BRAF,HNRNPK,MTOR,NCL,PTEN,RB1,SMAD4
GO.0050776	regulation of immune response	6	0.00645	HSP90AA1,JUN,MTOR,NPM1,NR4A1,PTEN
GO.0050790	regulation of catalytic activity	9	0.00657	EIF2AK2,HSP90AA1,JUN,MTOR,NPM1,PPP2R2A,PRKAA1,PTEN,RB1
GO.0051704	multi-organism process	9	0.00672	EIF2AK2,HNRNPK,JUN,MTOR,NCL,PTEN,RB1,SMAD1,STMN1
GO.0001822	kidney development	4	0.00723	HNRNPK,NPM1,SMAD1,SMAD4
GO.0000278	mitotic cell cycle	6	0.0075	EIF4EBP1,HSP90AA1,PPP2R2A,PTEN,RB1,STMN1
GO.0001657	ureteric bud development	3	0.00776	NPM1,SMAD1,SMAD4
GO.0032268	regulation of cellular protein metabolic process	9	0.00784	BRAF,EIF2AK2,EIF2S1,EIF4EBP1,JUN,PPP2R2A,PTEN,RB1,SMAD4
GO.0043066	negative regulation of apoptotic process	6	0.00784	EIF2AK2,HNRNPK,JUN,NCL,PRKAA1,PTEN
GO.0061564	axon development	5	0.00786	HSP90AA1,JUN,PTEN,SMAD4,STMN1
GO.0017148	negative regulation of translation	3	0.00788	EIF2AK2,EIF4EBP1,NPM1
GO.0032879	regulation of localization	9	0.00788	BRAF,HNRNPK,MTOR,NCL,PRKAA1,PTEN,RB1,SMAD4,STMN1
GO.0048679	regulation of axon regeneration	2	0.00788	BRAF,PTEN
GO.0048731	system development	11	0.00788	EIF4EBP1,HNRNPK,HSP90AA1,JUN,MTOR,NPM1,NR4A1,PTEN,RB1,SMAD1,SMAD4
GO.0072001	renal system development	4	0.00803	HNRNPK,NPM1,SMAD1,SMAD4
GO.0001823	mesonephros development	3	0.00819	NPM1,SMAD1,SMAD4
GO.0035051	cardiocyte differentiation	3	0.00841	MTOR,NPM1,SMAD4
GO.0031929	TOR signaling	2	0.00876	EIF4EBP1,MTOR
GO.0048667	cell morphogenesis involved in neuron differentiation	5	0.00901	HSP90AA1,PTEN,RB1,SMAD4,STMN1
GO.0032270	positive regulation of cellular protein metabolic process	7	0.00902	BRAF,EIF2AK2,NPM1,PRKAA1,PTEN,RB1,SMAD4
GO.0014706	striated muscle tissue development	4	0.00911	NPM1,PTEN,RB1,SMAD1
GO.0050806	positive regulation of synaptic transmission	3	0.00947	BRAF,HNRNPK,PTEN
GO.0032870	cellular response to hormone stimulus	5	0.00989	EIF4EBP1,HNRNPK,JUN,MTOR,NR4A1
GO.0048699	generation of neurons	7	0.0101	BRAF,HNRNPK,HSP90AA1,JUN,PTEN,RB1,SMAD4
GO.0006417	regulation of translation	4	0.0102	EIF2AK2,EIF2S1,EIF4EBP1,MTOR
GO.0051129	negative regulation of cellular component organization	5	0.0107	EIF4EBP1,MTOR,NPM1,PTEN,STMN1
GO.0048011	neurotrophin TRK receptor signaling pathway	4	0.0108	BRAF,MTOR,NR4A1,PTEN
GO.0048511	rhythmic process	4	0.0116	HNRNPK,JUN,PRKAA1,PTEN
GO.0045087	innate immune response	6	0.0117	EIF2AK2,HSP90AA1,JUN,MTOR,NR4A1,PTEN
GO.0001101	response to acid chemical	4	0.0122	HNRNPK,MTOR,NPM1,PRKAA1
GO.0001525	angiogenesis	4	0.0124	JUN,NCL,NR4A1,PTEN
GO.0045931	positive regulation of mitotic cell cycle	3	0.0124	EIF4EBP1,PTEN,RB1
GO.0031327	negative regulation of cellular biosynthetic process	7	0.0128	EIF2AK2,EIF4EBP1,HNRNPK,JUN,PRKAA1,RB1,SMAD4
GO.0006461	protein complex assembly	6	0.0131	BRAF,HSP90AA1,NPM1,PRKAA1,SMAD1,SMAD4
GO.0006952	defense response	7	0.0131	EIF2AK2,HSP90AA1,JUN,MTOR,NR4A1,PTEN,SMAD1
GO.0070271	protein complex biogenesis	6	0.0131	BRAF,HSP90AA1,NPM1,PRKAA1,SMAD1,SMAD4
GO.0009892	negative regulation of metabolic process	9	0.0132	EIF2AK2,EIF4EBP1,HNRNPK,JUN,PRKAA1,PTEN,RB1,SMAD1,SMAD4
GO.0071456	cellular response to hypoxia	3	0.0133	MTOR,PRKAA1,PTEN
GO.0045787	positive regulation of cell cycle	4	0.0134	EIF4EBP1,NPM1,PTEN,RB1
GO.0080134	regulation of response to stress	7	0.0134	BRAF,EIF2AK2,EIF2S1,HSP90AA1,JUN,NPM1,PTEN
GO.0001889	liver development	3	0.0135	HNRNPK,JUN,NCL
GO.0045471	response to ethanol	3	0.0135	EIF4EBP1,PRKAA1,PTEN
GO.0051172	negative regulation of nitrogen compound metabolic process	7	0.0135	EIF2AK2,EIF4EBP1,HNRNPK,JUN,PRKAA1,RB1,SMAD4
GO.0010629	negative regulation of gene expression	7	0.0136	EIF2AK2,EIF4EBP1,HNRNPK,JUN,RB1,SMAD1,SMAD4
GO.0071822	protein complex subunit organization	7	0.0136	BRAF,HSP90AA1,NPM1,PRKAA1,SMAD1,SMAD4,STMN1
GO.0030030	cell projection organization	6	0.0141	HSP90AA1,JUN,MTOR,PTEN,RB1,SMAD4
GO.0061008	hepaticobiliary system development	3	0.0142	HNRNPK,JUN,NCL
GO.0023056	positive regulation of signaling	7	0.0143	BRAF,EIF2AK2,HNRNPK,MTOR,PRKAA1,PTEN,SMAD4
GO.0034047	regulation of protein phosphatase type 2A activity	2	0.0149	EIF2AK2,PPP2R2A
GO.0045947	negative regulation of translational initiation	2	0.0149	EIF4EBP1,NPM1
GO.0048589	developmental growth	4	0.0149	NPM1,PTEN,SMAD1,SMAD4
GO.0002376	immune system process	8	0.0151	BRAF,EIF2AK2,HNRNPK,HSP90AA1,MTOR,NR4A1,PTEN,RB1
GO.0010638	positive regulation of organelle organization	5	0.0151	BRAF,EIF2S1,MTOR,PTEN,RB1
GO.1901576	organic substance biosynthetic process	12	0.0158	EIF2AK2,EIF2S1,ERG,HNRNPK,JUN,NPM1,NR4A1,PRKAA1,PTEN,RB1,SMAD1,SMAD4
GO.1902107	positive regulation of leukocyte differentiation	3	0.0158	JUN,NPM1,RB1
GO.0051248	negative regulation of protein metabolic process	6	0.0167	EIF2AK2,EIF4EBP1,JUN,PTEN,RB1,SMAD4
GO.0001933	negative regulation of protein phosphorylation	4	0.0174	JUN,NPM1,PTEN,RB1
GO.0046683	response to organophosphorus	3	0.0174	BRAF,JUN,PTEN
GO.0007179	transforming growth factor beta receptor signaling pathway	3	0.0184	JUN,SMAD1,SMAD4
GO.0044702	single organism reproductive process	6	0.0184	HNRNPK,MTOR,NCL,NPM1,PTEN,SMAD1
GO.0031175	neuron projection development	5	0.0185	HSP90AA1,JUN,PTEN,RB1,SMAD4
GO.0048583	regulation of response to stimulus	10	0.0185	BRAF,EIF2AK2,EIF2S1,HSP90AA1,JUN,NPM1,NR4A1,PTEN,RB1,SMAD4
GO.0048015	phosphatidylinositol-mediated signaling	3	0.0189	MTOR,NR4A1,PTEN
GO.0051707	response to other organism	5	0.0196	EIF2AK2,JUN,NCL,NPM1,STMN1
GO.0007050	cell cycle arrest	3	0.0198	MTOR,PRKAA1,RB1
GO.0007275	multicellular organismal development	11	0.0199	EIF4EBP1,ERG,HNRNPK,HSP90AA1,JUN,MTOR,NPM1,NR4A1,PTEN,RB1,SMAD4
GO.0048738	cardiac muscle tissue development	3	0.0219	NPM1,PTEN,SMAD1
GO.0048514	blood vessel morphogenesis	4	0.0239	JUN,NCL,NR4A1,PTEN
GO.0006986	response to unfolded protein	3	0.0241	EIF2AK2,EIF2S1,HSP90AA1
GO.0008286	insulin receptor signaling pathway	3	0.0241	EIF4EBP1,MTOR,PRKAA1
GO.0048468	cell development	7	0.0242	BRAF,HSP90AA1,JUN,MTOR,NPM1,PTEN,RB1
GO.0060627	regulation of vesicle-mediated transport	4	0.0245	BRAF,HNRNPK,PRKAA1,PTEN
GO.0031641	regulation of myelination	2	0.0254	MTOR,PTEN
GO.0050896	response to stimulus	14	0.0268	BRAF,ERG,HNRNPK,JUN,MTOR,NCL,NPM1,NR4A1,PPP2R2A,PTEN,RB1,SMAD1,SMAD4,STMN1
GO.0019953	sexual reproduction	5	0.0276	MTOR,NCL,NPM1,PTEN,SMAD1
GO.0010605	negative regulation of macromolecule metabolic process	8	0.0282	EIF2AK2,EIF4EBP1,HNRNPK,JUN,PTEN,RB1,SMAD1,SMAD4
GO.0071359	cellular response to dsRNA	2	0.0282	NPM1,SMAD1
GO.0031324	negative regulation of cellular metabolic process	8	0.0293	EIF2AK2,EIF4EBP1,HNRNPK,JUN,PRKAA1,PTEN,RB1,SMAD4
GO.0071229	cellular response to acid chemical	3	0.0303	HNRNPK,NPM1,PRKAA1
GO.0051496	positive regulation of stress fiber assembly	2	0.0309	BRAF,MTOR
GO.0000122	negative regulation of transcription from RNA polymerase II promoter	5	0.031	HNRNPK,JUN,NPM1,RB1,SMAD4
GO.0031331	positive regulation of cellular catabolic process	4	0.031	EIF2S1,PRKAA1,PTEN,RB1
GO.0043410	positive regulation of MAPK cascade	4	0.0315	BRAF,EIF2AK2,PRKAA1,PTEN
GO.0031667	response to nutrient levels	4	0.0317	JUN,MTOR,PRKAA1,PTEN
GO.0000082	G1/S transition of mitotic cell cycle	3	0.0323	EIF4EBP1,PTEN,RB1
GO.0010035	response to inorganic substance	4	0.0323	BRAF,JUN,PRKAA1,PTEN
GO.0051049	regulation of transport	7	0.0343	BRAF,HNRNPK,MTOR,NCL,PRKAA1,PTEN,SMAD4
GO.0071560	cellular response to transforming growth factor beta stimulus	3	0.0354	JUN,SMAD1,SMAD4
GO.0044403	symbiosis, encompassing mutualism through parasitism	5	0.0363	EIF2AK2,HNRNPK,JUN,NPM1,RB1
GO.0060291	long-term synaptic potentiation	2	0.0365	BRAF,PTEN
GO.0001934	positive regulation of protein phosphorylation	5	0.037	BRAF,EIF2AK2,PRKAA1,PTEN,SMAD4
GO.0030522	intracellular receptor signaling pathway	3	0.037	NPM1,NR4A1,RB1
GO.0031344	regulation of cell projection organization	4	0.0371	BRAF,HNRNPK,MTOR,PTEN
GO.0048666	neuron development	5	0.0371	HSP90AA1,JUN,PTEN,RB1,SMAD4
GO.0031669	cellular response to nutrient levels	3	0.0389	JUN,MTOR,PRKAA1
GO.0009894	regulation of catabolic process	5	0.0391	EIF2S1,PRKAA1,PTEN,RB1,SMAD4
GO.0001568	blood vessel development	4	0.0393	JUN,NCL,NR4A1,PTEN
GO.0002684	positive regulation of immune system process	5	0.0395	HSP90AA1,MTOR,NPM1,PTEN,RB1
GO.1902533	positive regulation of intracellular signal transduction	5	0.0397	BRAF,EIF2AK2,MTOR,PRKAA1,PTEN
GO.0046777	protein autophosphorylation	3	0.0398	EIF2AK2,EIF2S1,MTOR
GO.0022607	cellular component assembly	7	0.04	BRAF,HSP90AA1,NPM1,PRKAA1,PTEN,SMAD1,SMAD4
GO.2000113	negative regulation of cellular macromolecule biosynthetic process	6	0.0405	EIF2AK2,EIF4EBP1,HNRNPK,JUN,RB1,SMAD4
GO.0060998	regulation of dendritic spine development	2	0.0413	HNRNPK,PTEN
GO.0071277	cellular response to calcium ion	2	0.0413	BRAF,JUN
GO.0000165	MAPK cascade	3	0.0424	BRAF,JUN,SMAD1
GO.0051051	negative regulation of transport	4	0.0425	BRAF,MTOR,PRKAA1,PTEN
GO.0006469	negative regulation of protein kinase activity	3	0.0431	NPM1,PTEN,RB1
GO.0009967	positive regulation of signal transduction	6	0.0433	BRAF,EIF2AK2,MTOR,PRKAA1,PTEN,SMAD4
GO.0022604	regulation of cell morphogenesis	4	0.0436	BRAF,HNRNPK,PTEN,SMAD4
GO.0001944	vasculature development	4	0.0439	JUN,NCL,NR4A1,PTEN
GO.0034976	response to endoplasmic reticulum stress	3	0.0439	EIF2AK2,EIF2S1,JUN
GO.0030154	cell differentiation	9	0.044	BRAF,ERG,HNRNPK,HSP90AA1,JUN,MTOR,NPM1,PTEN,SMAD1
GO.0007173	epidermal growth factor receptor signaling pathway	3	0.0451	MTOR,NR4A1,PTEN
GO.0050994	regulation of lipid catabolic process	2	0.0451	MTOR,PRKAA1
GO.1901700	response to oxygen-containing compound	6	0.0459	BRAF,HNRNPK,MTOR,NCL,NPM1,PTEN
GO.0007611	learning or memory	3	0.0461	BRAF,JUN,PTEN
GO.0007409	axonogenesis	4	0.0464	HSP90AA1,PTEN,SMAD4,STMN1
GO.0009266	response to temperature stimulus	3	0.0468	HSP90AA1,MTOR,PRKAA1
GO.0050803	regulation of synapse structure or activity	3	0.0473	BRAF,HNRNPK,PTEN
GO.0009887	organ morphogenesis	5	0.0475	BRAF,JUN,NPM1,PTEN,SMAD4
GO.0060541	respiratory system development	3	0.0496	EIF4EBP1,HNRNPK,NPM1
GO.0003007	heart morphogenesis	3	0.0499	JUN,NPM1,SMAD4
GO.1903827	regulation of cellular protein localization	4	0.05	HNRNPK,MTOR,RB1,SMAD4
